# Supplementary material for: Evolution of major histocompatibility complex gene copy number
Source: PLoS Comput Biol. 2019 May 16;15(5):e1007015. doi: 10.1371/journal.pcbi.1007015 (PMC6541284; doi:10.1371/journal.pcbi.1007015)
Supplement: S1 File — (XLSX) [file pcbi.1007015.s007.xlsx]

## Sheet: micromutation
alpha	Pato_mut	pato_spp	meanAllelPop	slope	indvMean	indvSTD	meanCvFitt	meanNormdPatho
0.02	1e-05	2	4.8193	0.0011062	2.4233	0.72184	0.0019386	0.138
0.02	1e-05	2	4.8657	-0.00363	2.1714	0.87411	0.0011822	0.18717
0.02	1e-05	2	4.9281	-0.0037667	1.9219	0.88003	0.001157	0.14163
0.02	1e-05	2	7.0072	0.0030548	3.3069	0.88816	0.0016119	0.15108
0.02	1e-05	2	8.1567	0.0040235	3.6642	0.59075	0.0014239	0.18773
0.02	1e-05	2	8.7898	-0.0029354	4.452	1.2825	0.0034666	0.096406
0.02	1e-05	2	10.926	-0.0035556	3.5983	0.6431	0.0011894	0.37481
0.02	1e-05	2	12.231	-0.0094121	5.0733	0.97879	0.0023407	0.19028
0.02	1e-05	2	12.516	0.0028958	6.406	0.96853	0.0022663	0.2004
0.02	1e-05	2	13.141	0.015571	3.9536	1.1646	0.001642	0.34043
0.02	1e-05	2	13.175	0.0052911	5.7915	1.4396	0.002668	0.3658
0.02	1e-05	2	13.792	0.018599	4.886	1.5494	0.0020827	0.30441
0.02	1e-05	2	13.867	0.014064	5.4605	0.65214	0.0016474	0.25685
0.02	1e-05	2	15.511	-0.0023622	8.8128	1.3091	0.0037882	0.11594
0.02	1e-05	2	15.932	0.0096233	5.9009	1.2693	0.0022648	0.42621
0.02	1e-05	2	16.681	-0.0085311	5.1264	1.1827	0.0012883	0.38242
0.02	1e-05	2	17.99	0.0079299	5.6755	0.66152	0.0016615	0.32814
0.02	1e-05	2	20.513	0.013912	10.014	1.5504	0.0033466	0.28799
0.02	1e-05	2	27.377	0.010782	8.3776	2.093	0.0021661	0.50229
0.02	1e-05	2	31.262	-0.0071012	14.436	1.2125	0.0039776	0.22855
0.02	1e-05	4	2.9185	-0.00094521	1.0011	0.033506	0.00045659	0.16714
0.02	1e-05	4	8.1167	0.011055	2.9017	1.0735	0.0015735	0.15185
0.02	1e-05	4	8.2334	0.011848	2.411	1.0779	0.0023838	0.18113
0.02	1e-05	4	9.1551	0.0080678	3.392	0.86067	0.0012753	0.20453
0.02	1e-05	4	9.4125	-0.0064484	3.0739	0.51103	0.001674	0.21506
0.02	1e-05	4	10.675	0.0042152	3.561	0.9354	0.0024325	0.21026
0.02	1e-05	4	12.733	0.011988	4.9341	0.80046	0.0024056	0.16848
0.02	1e-05	4	16.456	0.0038873	4.275	1.1772	0.0015656	0.32638
0.02	1e-05	4	16.982	0.0071883	6.2244	2.0231	0.0029302	0.22965
0.02	1e-05	4	22.205	0.0095541	6.0446	0.99906	0.0017971	0.27044
0.02	1e-05	4	23.71	-0.0023349	7.5013	1.3664	0.0029997	0.27147
0.02	1e-05	4	26.452	0.030959	7.7939	1.2584	0.003765	0.22339
0.02	1e-05	4	33.515	0.0040021	9.696	1.9308	0.0028974	0.38266
0.02	1e-05	4	34.056	0.017551	8.4761	2.0001	0.0023777	0.25811
0.02	1e-05	4	34.811	0.0031374	11.41	1.4721	0.0035576	0.33462
0.02	1e-05	4	34.898	0.0020716	8.4685	1.323	0.0024244	0.44513
0.02	1e-05	4	37.806	0.0068433	10.659	1.7846	0.004136	0.24934
0.02	1e-05	4	41.906	-0.002332	10.823	1.3679	0.0025302	0.41976
0.02	1e-05	4	42.341	0.0056367	12.935	1.8968	0.0029312	0.45408
0.02	1e-05	4	50.968	0.0060084	11.847	1.4759	0.0023049	0.47013
0.02	1e-05	8	24.564	0.0091538	5.8495	1.4454	0.0020073	0.26855
0.02	1e-05	8	27.505	0.0053418	6.016	0.83039	0.0027641	0.21787
0.02	1e-05	8	28.739	0.0018837	6.2316	1.1933	0.0021199	0.22266
0.02	1e-05	8	29.873	-0.006384	7.6239	1.5347	0.0024989	0.24081
0.02	1e-05	8	33.2	0.013735	8.5307	2.5239	0.0023397	0.25409
0.02	1e-05	8	33.984	0.018713	8.0988	2.2037	0.0020091	0.29271
0.02	1e-05	8	35.35	0.0081463	9.38	1.6316	0.0018994	0.22732
0.02	1e-05	8	36.338	0.0050974	7.9199	0.7998	0.0018797	0.30053
0.02	1e-05	8	36.843	-0.010769	9.0654	1.5714	0.0023242	0.29063
0.02	1e-05	8	38.859	0.0083347	9.768	1.3708	0.002141	0.24015
0.02	1e-05	8	40.032	0.0080334	10.02	1.491	0.0028517	0.26301
0.02	1e-05	8	41.139	0.0095847	10.57	2.1092	0.0022438	0.32886
0.02	1e-05	8	42.38	0.0082297	8.7711	1.2184	0.0019463	0.20188
0.02	1e-05	8	42.424	-0.016918	9.2074	1.261	0.0022611	0.22958
0.02	1e-05	8	42.559	-0.0033957	11.671	1.52	0.002181	0.23821
0.02	1e-05	8	45.428	-0.0042932	10.328	1.5638	0.0015743	0.32373
0.02	1e-05	8	45.766	0.0097785	10.695	1.5492	0.0024715	0.26859
0.02	1e-05	8	46.869	0.011688	12.559	1.8834	0.0028283	0.23381
0.02	1e-05	8	50.068	-0.011187	10.509	1.6445	0.0030317	0.33061
0.02	1e-05	8	56.423	0.015713	14.854	2.061	0.0031361	0.21649
0.02	1e-05	16	43.088	0.012869	9.0136	1.675	0.0014279	0.17188
0.02	1e-05	16	43.267	-0.020804	8.8482	1.9968	0.0012158	0.18943
0.02	1e-05	16	43.5	0.019665	8.5583	1.9982	0.0013068	0.26494
0.02	1e-05	16	48.894	-0.011241	8.9689	1.5065	0.0012641	0.248
0.02	1e-05	16	50.264	0.0021765	9.5014	1.7853	0.0012757	0.2339
0.02	1e-05	16	52.448	-0.015787	10.754	1.8318	0.0012696	0.31039
0.02	1e-05	16	53.742	0.011627	10.688	1.5543	0.0014658	0.23823
0.02	1e-05	16	53.77	0.0065359	11.448	1.3563	0.0013286	0.22381
0.02	1e-05	16	55.596	0.023487	12.149	2.1323	0.0016207	0.20529
0.02	1e-05	16	56.855	0.01011	12.189	2.0158	0.0011167	0.25465
0.02	1e-05	16	57.008	0.0058678	11.507	1.5264	0.0011841	0.25488
0.02	1e-05	16	59.326	0.0090345	12.732	1.2476	0.0013128	0.32268
0.02	1e-05	16	60.376	0.023936	12.373	2.2114	0.0014151	0.20149
0.02	1e-05	16	64.859	-0.0017711	13.099	1.464	0.0011649	0.30248
0.02	1e-05	16	66.008	0.019416	14.131	1.4654	0.0011864	0.29378
0.02	1e-05	16	69.05	0.030008	14.511	1.6967	0.0011635	0.29398
0.02	1e-05	16	73.604	0.0083256	14.319	1.711	0.0015665	0.23755
0.02	1e-05	16	75.756	0.010565	17.22	1.6553	0.0011834	0.30744
0.02	1e-05	16	79.292	0.010797	17.175	1.8493	0.00091079	0.35311
0.02	1e-05	16	80.555	0.024994	16.081	1.7321	0.001214	0.29646
0.02	1e-05	32	76.741	0.029366	13.224	2.9488	0.00068489	0.20339
0.02	1e-05	32	84.044	-0.0032875	15.061	2.0706	0.00061913	0.21836
0.02	1e-05	32	84.221	0.0089155	13.908	2.9722	0.00063644	0.25724
0.02	1e-05	32	85.244	0.016017	14.016	2.4319	0.00071822	0.23097
0.02	1e-05	32	85.901	0.018038	15.365	2.2333	0.0005905	0.25615
0.02	1e-05	32	86.03	0.0014336	13.765	2.1591	0.00069092	0.22171
0.02	1e-05	32	88.754	0.0034831	16.202	1.5542	0.00070955	0.20832
0.02	1e-05	32	88.906	-0.0023573	15.622	2.2513	0.00066061	0.22882
0.02	1e-05	32	89.066	0.0070692	15.81	2.2208	0.00069794	0.24351
0.02	1e-05	32	95.906	0.027493	15.467	1.9668	0.0007129	0.22826
0.02	1e-05	32	97.146	0.018663	16.469	1.9613	0.00075228	0.23241
0.02	1e-05	32	98.603	-0.012289	17.346	1.975	0.00071905	0.24274
0.02	1e-05	32	100.61	0.014039	16.741	2.7158	0.00076775	0.2152
0.02	1e-05	32	101.66	0.0016838	17.899	1.96	0.00060071	0.26275
0.02	1e-05	32	103	0.030813	18.604	2.4021	0.00063192	0.27231
0.02	1e-05	32	104.7	0.038186	19.502	2.3097	0.00069337	0.23285
0.02	1e-05	32	105.36	0.013422	19.038	2.5916	0.00061922	0.25159
0.02	1e-05	32	113.29	0.027527	18.618	1.5972	0.00061587	0.24955
0.02	1e-05	32	116.47	0.007007	21.997	2.8055	0.00065387	0.25536
0.02	1e-05	32	117.34	0.019196	20.915	2.5748	0.00072847	0.2412
0.02	1e-05	64	115.26	-0.0022579	14.207	2.8621	0.00037918	0.19199
0.02	1e-05	64	116.58	0.018074	17.522	1.8085	0.00033466	0.20458
0.02	1e-05	64	133.67	-0.0091145	19.199	2.7007	0.0003693	0.20471
0.02	1e-05	64	133.93	-0.038307	18.312	2.2926	0.00035387	0.21684
0.02	1e-05	64	134.16	0.02894	18.007	1.8307	0.00034434	0.2149
0.02	1e-05	64	137.67	0.003281	20.914	1.9596	0.0003327	0.22105
0.02	1e-05	64	139.7	0.025386	18.555	2.34	0.00035007	0.20907
0.02	1e-05	64	140.58	0.010489	18.36	2.1941	0.00034719	0.21893
0.02	1e-05	64	142.32	-0.042728	19.919	2.9152	0.00032969	0.22813
0.02	1e-05	64	143.63	-0.029694	21.394	4.4853	0.00036823	0.21687
0.02	5e-05	2	2.5771	-0.0020365	1.6843	0.64148	0.0014875	0.0061424
0.02	5e-05	2	2.6587	-0.0018607	1.6087	0.59419	0.001818	0.017877
0.02	5e-05	2	3.8873	0.00016087	2.5145	0.77296	0.0019819	0.018205
0.02	5e-05	2	4.1759	-0.0028182	2.3913	0.58366	0.0020044	0.058969
0.02	5e-05	2	5.4924	-0.0050861	3.2771	1.2785	0.0038445	0.05525
0.02	5e-05	2	6.5124	0.0029995	3.7684	1.2841	0.0048302	0.045554
0.02	5e-05	2	8.3853	-0.0012725	4.8028	0.73064	0.0050907	0.066378
0.02	5e-05	2	11.279	0.010182	6.8485	2.1727	0.0069216	0.040582
0.02	5e-05	2	11.881	-1.159e-05	7.4907	0.83737	0.0064614	0.042935
0.02	5e-05	2	12.429	0.013813	7.058	2.539	0.0073042	0.06306
0.02	5e-05	2	13.157	0.0041037	7.5144	1.4267	0.0070251	0.095659
0.02	5e-05	2	15.539	0.0058212	9.2279	2.1532	0.0089119	0.045791
0.02	5e-05	2	17.326	0.0043102	10.193	1.2772	0.0079688	0.10346
0.02	5e-05	2	17.404	0.0063455	9.8639	1.862	0.0081074	0.12619
0.02	5e-05	2	21.338	0.0062668	11.11	2.1917	0.0085508	0.18267
0.02	5e-05	2	23.13	-0.0022059	12.852	1.6579	0.0098131	0.14253
0.02	5e-05	2	23.514	0.0017607	13.362	1.5472	0.0099786	0.15123
0.02	5e-05	2	25.021	0.0014497	13.75	1.4062	0.010698	0.13657
0.02	5e-05	2	28.99	0.016842	17.249	3.2327	0.014653	0.080323
0.02	5e-05	2	33.624	0.021899	18.533	3.3003	0.01222	0.16083
0.02	5e-05	4	15.293	-0.012044	6.7537	2.3824	0.0061066	0.073428
0.02	5e-05	4	18.526	0.0091687	8.2248	2.1926	0.006008	0.12001
0.02	5e-05	4	22.882	0.0096425	9.2766	1.0865	0.006994	0.10714
0.02	5e-05	4	23.784	0.011301	11.38	2.817	0.0081968	0.079129
0.02	5e-05	4	24.667	0.0047105	10.504	1.456	0.0063449	0.1372
0.02	5e-05	4	24.852	0.0060225	10.578	1.2305	0.0071685	0.12258
0.02	5e-05	4	25.46	0.0057185	10.897	2.0322	0.0065355	0.13788
0.02	5e-05	4	25.48	0.008032	12.33	2.5438	0.0087652	0.063522
0.02	5e-05	4	26.033	0.015272	12.066	2.6909	0.0072606	0.098176
0.02	5e-05	4	27.323	0.001913	12.712	1.8131	0.0080318	0.10523
0.02	5e-05	4	29.666	0.013516	12.747	2.0281	0.0067202	0.13138
0.02	5e-05	4	31.699	0.016665	14.666	3.419	0.0080883	0.12263
0.02	5e-05	4	32.74	0.0095634	14.148	1.802	0.0073768	0.14665
0.02	5e-05	4	35.302	-0.010532	16.913	2.5374	0.0085457	0.10299
0.02	5e-05	4	36.867	-0.0042865	13.907	1.3787	0.0057679	0.20024
0.02	5e-05	4	38.797	0.0067353	16.111	1.3967	0.0070624	0.1494
0.02	5e-05	4	43.848	-0.0039782	17.631	1.7402	0.006248	0.21007
0.02	5e-05	4	44.08	-0.0015389	20.472	1.5943	0.0082025	0.13281
0.02	5e-05	4	49.962	-0.0098257	20.346	1.567	0.0073565	0.17084
0.02	5e-05	4	53.739	0.010764	22.605	2.6728	0.0072874	0.17695
0.02	5e-05	8	22.893	-0.00029077	8.0127	1.4888	0.0042197	0.069357
0.02	5e-05	8	33.094	-0.0055162	11.654	1.2114	0.004459	0.098566
0.02	5e-05	8	34.683	0.010629	11.269	1.4596	0.0039562	0.13134
0.02	5e-05	8	34.982	0.0040664	11.32	1.4724	0.0033326	0.13622
0.02	5e-05	8	35.125	-0.006824	11.195	1.3036	0.0039345	0.11206
0.02	5e-05	8	37.651	0.013374	13.357	2.4642	0.0042024	0.12109
0.02	5e-05	8	39.122	-0.00036633	12.823	1.4998	0.0039222	0.12791
0.02	5e-05	8	42.711	-0.0098634	13.736	2.0173	0.0039143	0.11936
0.02	5e-05	8	44.379	0.018748	14.929	2.1214	0.0043545	0.11836
0.02	5e-05	8	45.883	0.0072102	14.836	2.4399	0.0037063	0.14547
0.02	5e-05	8	51.262	-0.0089401	17.011	1.5704	0.0039899	0.12273
0.02	5e-05	8	51.92	0.0094811	18.003	1.5695	0.0044513	0.1249
0.02	5e-05	8	52.635	-0.0094931	17.444	2.3016	0.0039961	0.14546
0.02	5e-05	8	54.58	0.026006	17.999	2.9736	0.0040441	0.14832
0.02	5e-05	8	54.954	0.030022	17.322	2.8078	0.0036482	0.16572
0.02	5e-05	8	58.501	0.0030507	18.005	2.171	0.0038858	0.15423
0.02	5e-05	8	64.003	0.013384	20.321	2.8081	0.0037997	0.16477
0.02	5e-05	8	64.104	-0.0034192	19.273	1.6994	0.0040937	0.1428
0.02	5e-05	8	66.777	-0.0027937	21.596	1.8989	0.0042161	0.14832
0.02	5e-05	8	68.985	0.004938	22.228	2.2239	0.0043777	0.13751
0.02	5e-05	16	30.102	0.010427	7.2585	2.3165	0.0022845	0.073336
0.02	5e-05	16	36.182	0.011343	8.7766	1.5436	0.0020958	0.091078
0.02	5e-05	16	39.1	0.022753	8.8369	2.0551	0.0024459	0.078157
0.02	5e-05	16	42.541	0.021997	10.322	2.7249	0.0022423	0.091547
0.02	5e-05	16	43.803	0.013592	10.628	2.3983	0.0022039	0.10093
0.02	5e-05	16	51.054	0.0071268	13.058	1.1818	0.0023797	0.098855
0.02	5e-05	16	54.191	0.0045066	12.978	1.3684	0.0022179	0.10433
0.02	5e-05	16	56.842	0.037914	13.582	4.32	0.0023066	0.1037
0.02	5e-05	16	58.944	0.0070688	13.644	1.4901	0.0021475	0.11629
0.02	5e-05	16	63.635	0.018514	16.288	1.5815	0.0020844	0.12275
0.02	5e-05	16	71.621	-0.00026046	17.074	1.7242	0.0021485	0.13045
0.02	5e-05	16	72.176	0.0063477	17.542	1.364	0.0020896	0.13333
0.02	5e-05	16	72.813	0.016541	16.854	1.9875	0.0021943	0.1225
0.02	5e-05	16	76.636	0.020511	19.072	3.6108	0.0021914	0.11891
0.02	5e-05	16	78.986	0.014207	18.099	1.8874	0.0020879	0.14075
0.02	5e-05	16	82.836	0.00076142	19.495	1.6452	0.0020195	0.14419
0.02	5e-05	16	82.914	-0.0047425	20.075	1.5671	0.0022991	0.12053
0.02	5e-05	16	83.331	0.02118	20.077	2.3849	0.0018989	0.15356
0.02	5e-05	16	94.014	0.0043008	20.56	1.8633	0.0019562	0.1503
0.02	5e-05	16	96.404	0.031753	23.725	3.3118	0.0020588	0.14419
0.02	5e-05	32	57.833	0.021371	9.8493	1.751	0.0010813	0.098949
0.02	5e-05	32	66.444	0.038705	10.984	2.0644	0.0011052	0.098872
0.02	5e-05	32	66.535	0.038967	11.906	2.0905	0.0010434	0.099576
0.02	5e-05	32	66.942	0.036222	12.181	1.9716	0.0010293	0.10524
0.02	5e-05	32	75.16	0.01295	12.951	1.8173	0.0010396	0.10714
0.02	5e-05	32	81.165	-0.025337	12.964	2.3314	0.0010748	0.10551
0.02	5e-05	32	87.773	0.00076758	14.366	1.6693	0.0010659	0.11118
0.02	5e-05	32	94.881	0.0004072	17.566	2.0628	0.00095628	0.12886
0.02	5e-05	32	96.045	0.0099029	15.072	2.1322	0.00098306	0.12125
0.02	5e-05	32	106.21	0.023218	17.485	2.0792	0.0010398	0.11701
0.02	5e-05	32	107.43	-0.0020864	16.478	1.8184	0.00096233	0.13322
0.02	5e-05	32	115.82	0.0016626	19.135	2.2083	0.00096964	0.13295
0.02	5e-05	32	116	0.012642	20.205	3.3282	0.001007	0.12728
0.02	5e-05	32	123	0.026051	22.037	1.8196	0.0010449	0.12961
0.02	5e-05	32	126.18	0.037156	23.803	3.9244	0.0010523	0.12473
0.02	5e-05	32	135.03	0.050233	25.156	2.8498	0.0010587	0.12683
0.02	5e-05	32	136.35	-0.015175	25.822	2.1624	0.00095669	0.14487
0.02	5e-05	32	146.79	-0.011944	24.412	2.4818	0.0010155	0.13873
0.02	5e-05	64	127.45	-0.051849	12.713	2.6679	0.00053113	0.10128
0.02	5e-05	64	165.73	0.0041437	20.293	1.7923	0.00052212	0.114
0.02	5e-05	64	169.39	-0.01228	21.534	1.8163	0.0005185	0.11446
0.02	5e-05	64	185.49	0.05824	20.038	4.5322	0.00055664	0.11135
0.02	5e-05	64	189.8	0.028057	16.798	2.875	0.0005427	0.11274
0.02	5e-05	64	191.71	0.0021067	18.177	3.7868	0.00053432	0.11532
0.02	5e-05	64	193.51	0.0086174	18.544	1.966	0.00055021	0.1088
0.02	5e-05	64	196.6	0.014405	21.594	1.5806	0.00054144	0.11874
0.02	5e-05	64	206.24	0.052235	20.053	2.7711	0.0005399	0.12126
0.02	5e-05	64	210.07	-0.078645	18.042	2.6318	0.00049434	0.13275
0.08	1e-05	2	2.279	-0.00015244	1.0062	0.078192	0.00025879	0.31706
0.08	1e-05	2	2.4964	0.0012274	1.1817	0.38752	0.00087775	0.17873
0.08	1e-05	2	2.7402	0.0012846	1.0002	0.013047	0.0012146	0.14083
0.08	1e-05	2	3.1799	0.0023256	1.3279	0.68043	0.0019961	0.0049971
0.08	1e-05	2	3.3933	0.00019457	1.5504	0.51668	0.00068065	0.26353
0.08	1e-05	2	3.4069	0.00077903	1.5319	0.49994	0.0020633	0.084256
0.08	1e-05	2	3.6099	-0.0024059	1.4974	0.82072	0.0011291	0.21008
0.08	1e-05	2	3.9113	-0.00058483	1.9809	0.47596	0.0011228	0.14952
0.08	1e-05	2	4.6003	-3.3754e-05	1.9732	0.51921	0.00096131	0.14322
0.08	1e-05	2	5.0048	0.0023622	2.5037	0.63799	0.0020313	0.15448
0.08	1e-05	2	5.3341	-5.4397e-05	2.0966	0.72565	0.0010601	0.3231
0.08	1e-05	2	5.538	-0.005802	2.2844	1.4194	0.00074112	0.37046
0.08	1e-05	2	7.8074	0.007072	4.1781	1.5059	0.0023632	0.16312
0.08	1e-05	2	8.0232	1.015e-05	4.0758	0.81125	0.00103	0.12882
0.08	1e-05	2	8.7906	-0.0027785	4.6499	0.97257	0.0025202	0.15803
0.08	1e-05	2	9.7042	-0.0033834	4.7557	1.3398	0.002313	0.16649
0.08	1e-05	2	11.424	0.0056235	5.442	1.1563	0.0014326	0.33127
0.08	1e-05	2	11.592	-0.0016201	5.1529	1.6391	0.001784	0.26044
0.08	1e-05	2	12.592	0.0049696	5.5915	1.2099	0.0014786	0.29571
0.08	1e-05	2	13.361	0.00069233	5.4957	1.7462	0.0015075	0.53138
0.08	1e-05	4	2.0847	-1.1382e-05	1	0.0029653	0.0009121	0.021383
0.08	1e-05	4	2.9113	-0.00079346	1.3813	0.63965	0.0013796	0.033898
0.08	1e-05	4	2.9968	0.00040077	1.3358	0.47228	0.00081669	0.11063
0.08	1e-05	4	5.5252	0.0039217	2.2996	0.58776	0.0012137	0.14664
0.08	1e-05	4	6.4325	-0.00026244	2.3394	0.59071	0.0011953	0.23647
0.08	1e-05	4	7.3797	0.0046311	3.2883	1.4375	0.0018951	0.15505
0.08	1e-05	4	8.0072	-0.0023452	3.0731	0.94835	0.0013057	0.30051
0.08	1e-05	4	8.0376	-0.0047432	3.323	1.1084	0.0014571	0.28378
0.08	1e-05	4	8.4109	-0.00027425	3.7686	0.95555	0.0017242	0.1807
0.08	1e-05	4	8.785	0.0036598	3.5277	1.1672	0.0014952	0.1843
0.08	1e-05	4	9.1551	0.0050844	4.5328	1.2565	0.002267	0.11002
0.08	1e-05	4	9.6683	-0.0020303	3.6757	0.99455	0.0014168	0.28416
0.08	1e-05	4	10.054	0.00036269	3.9549	1.1174	0.0012878	0.1906
0.08	1e-05	4	11.574	0.0019846	4.948	1.9199	0.0018708	0.1501
0.08	1e-05	4	12.441	0.00061024	2.6692	0.72921	0.00071935	0.21233
0.08	1e-05	4	12.774	-0.0012328	4.757	1.4366	0.0018169	0.24047
0.08	1e-05	4	12.866	-0.0032309	5.2306	1.4549	0.0018269	0.22427
0.08	1e-05	4	12.969	-0.0036782	4.9324	0.84477	0.0018872	0.24239
0.08	1e-05	4	13.588	0.007207	5.8055	1.4281	0.0020008	0.30888
0.08	1e-05	4	13.642	0.0062859	5.1684	1.2212	0.0025937	0.26645
0.08	1e-05	8	3.8737	0.0029608	1.3676	0.5296	0.00118	0.092235
0.08	1e-05	8	5.2494	0.0014645	1.501	0.51312	0.00080497	0.10808
0.08	1e-05	8	8.1255	0.004788	2.541	0.82166	0.0011438	0.13733
0.08	1e-05	8	8.5915	-0.0027529	2.9247	0.57569	0.0015901	0.17379
0.08	1e-05	8	8.8473	0.0025077	2.3708	1.1625	0.0011581	0.17291
0.08	1e-05	8	8.8889	0.002472	2.3933	0.57921	0.00089179	0.12274
0.08	1e-05	8	9.0072	0.0086178	3.0136	1.1364	0.0013173	0.12974
0.08	1e-05	8	9.8393	-0.0007066	2.7361	0.88551	0.0019108	0.20756
0.08	1e-05	8	10.331	-0.0043456	3.0348	0.91613	0.0018397	0.14193
0.08	1e-05	8	10.436	-0.0010806	2.6642	0.82371	0.0024002	0.17254
0.08	1e-05	8	10.464	-0.0039205	3.4353	0.6589	0.0013196	0.19694
0.08	1e-05	8	10.516	-0.00089287	3.1937	0.88118	0.0020081	0.17566
0.08	1e-05	8	11.769	-0.0081376	3.8469	1.571	0.0020661	0.15506
0.08	1e-05	8	13.309	0.0036541	3.8122	1.2685	0.0015072	0.12397
0.08	1e-05	8	13.968	-0.0030396	4.5613	1.0303	0.0015087	0.12937
0.08	1e-05	8	14.006	-0.00023501	4.377	1.0871	0.0017418	0.1365
0.08	1e-05	8	16.113	0.0027351	4.4234	0.72347	0.0021843	0.19286
0.08	1e-05	8	16.321	0.0062085	3.7072	0.86847	0.0012809	0.17627
0.08	1e-05	8	19.554	-0.0056422	6.1828	1.3727	0.0012922	0.22509
0.08	1e-05	8	23.905	6.9242e-05	7.1362	1.7047	0.0020715	0.22745
0.08	1e-05	16	8.518	0.0021569	1.5277	0.6291	0.0007589	0.072814
0.08	1e-05	16	11.417	0.00067658	3.1016	0.52557	0.00093741	0.14692
0.08	1e-05	16	12.397	0.010394	3.0217	1.0464	0.0014891	0.12904
0.08	1e-05	16	12.508	-0.012381	2.621	1.8006	0.0015333	0.083341
0.08	1e-05	16	12.754	0.0019441	2.9253	0.4781	0.00094385	0.10644
0.08	1e-05	16	13.402	0.00055922	3.2676	0.93743	0.0014082	0.11113
0.08	1e-05	16	15.588	-0.0014276	3.9395	1.28	0.0013435	0.1891
0.08	1e-05	16	16.301	0.011127	3.8876	1.1646	0.0015443	0.11461
0.08	1e-05	16	16.549	0.00072674	4.1973	1.137	0.0014108	0.13044
0.08	1e-05	16	16.695	-0.0043014	4.4194	1.306	0.00070305	0.10351
0.08	1e-05	16	16.852	0.0055233	3.4864	1.0947	0.0014023	0.096061
0.08	1e-05	16	17.172	-0.0084245	3.5973	1.5697	0.0016178	0.10835
0.08	1e-05	16	17.233	4.1373e-06	4.1357	1.1667	0.0014953	0.14513
0.08	1e-05	16	17.767	0.0086096	4.9915	1.9035	0.0010809	0.13435
0.08	1e-05	16	17.998	-0.0035909	4.9018	0.83324	0.0013025	0.14833
0.08	1e-05	16	19.157	-0.0040116	4.2486	1.0154	0.0013957	0.14249
0.08	1e-05	16	20.936	0.0059872	4.6366	0.9653	0.0014863	0.14621
0.08	1e-05	16	21.579	0.003272	4.8892	1.2524	0.0012249	0.13199
0.08	1e-05	16	22.461	0.010483	5.5689	1.2589	0.0014551	0.11495
0.08	1e-05	16	26.524	-0.0078235	7.9316	1.8918	0.0012342	0.18404
0.08	1e-05	32	18.967	-0.00201	3.6256	1.1817	0.00079015	0.097787
0.08	1e-05	32	19.857	0.0081215	3.6487	0.77752	0.00071483	0.11666
0.08	1e-05	32	20.557	-0.0038441	4.1978	1.7006	0.00068318	0.13215
0.08	1e-05	32	20.747	0.0037427	4.3873	1.0479	0.00070526	0.12881
0.08	1e-05	32	20.986	0.0052512	4.0576	1.013	0.00087471	0.095446
0.08	1e-05	32	21.193	0.0017417	4.1699	0.80026	0.00075113	0.09855
0.08	1e-05	32	21.979	0.0050761	4.8971	1.0906	0.00068116	0.11491
0.08	1e-05	32	22.342	0.0025069	4.6018	1.4521	0.00068641	0.13258
0.08	1e-05	32	22.349	-0.00044716	4.3376	1.0078	0.00075551	0.12503
0.08	1e-05	32	22.648	-0.0058394	4.3071	1.3259	0.00077671	0.12285
0.08	1e-05	32	23.359	-0.005206	4.5953	1.2766	0.00080211	0.12414
0.08	1e-05	32	23.403	0.0018286	4.2149	0.65332	0.00083041	0.08693
0.08	1e-05	32	24.234	0.0076951	4.6429	0.97225	0.00068913	0.11022
0.08	1e-05	32	24.965	-0.0018221	4.9855	1.1553	0.00096541	0.09596
0.08	1e-05	32	25.267	-0.0012374	5.07	1.3221	0.00066234	0.14429
0.08	1e-05	32	25.831	-0.005177	5.9251	1.3364	0.00069665	0.11854
0.08	1e-05	32	26.07	0.0020715	5.2893	0.95587	0.00072965	0.11826
0.08	1e-05	32	26.221	-0.0079916	5.4055	1.3087	0.00089755	0.09447
0.08	1e-05	32	27.387	-0.0041278	4.8755	1.1675	0.00082428	0.12373
0.08	1e-05	32	28.127	-0.0037874	5.5617	1.0124	0.00081046	0.11788
0.08	1e-05	64	27.611	0.0036801	4.3985	1.096	0.00041868	0.095888
0.08	1e-05	64	29.859	-0.0087455	4.5031	0.95906	0.00046795	0.10001
0.08	1e-05	64	30.809	0.0021775	5.2586	1.0905	0.00040001	0.1019
0.08	1e-05	64	31.752	-0.0014083	5.6476	0.88489	0.00042292	0.099808
0.08	1e-05	64	32.655	0.002516	5.5396	1.2074	0.00046852	0.087083
0.08	1e-05	64	33.086	-0.0017651	4.6	0.92635	0.00043584	0.092982
0.08	1e-05	64	33.302	-0.0091259	5.7461	1.6225	0.00045362	0.098404
0.08	1e-05	64	33.75	0.0012134	5.5987	1.4186	0.00048073	0.095206
0.08	1e-05	64	35.484	-0.0018923	5.7896	1.0633	0.00044571	0.10142
0.08	1e-05	64	35.655	-0.00035723	6.2933	0.77999	0.00051028	0.094289
0.08	1e-05	64	35.663	0.0044954	6.3884	1.0033	0.00038169	0.11092
0.08	1e-05	64	36.39	0.00042953	6.8477	1.0837	0.00039651	0.11771
0.08	1e-05	64	36.495	-0.0032962	6.6193	1.1032	0.00040918	0.098671
0.08	1e-05	64	36.872	-0.0038249	6.4712	1.2673	0.00041288	0.10538
0.08	1e-05	64	37.524	0.0021618	6.845	1.0508	0.00041182	0.10785
0.08	1e-05	64	37.88	0.011712	6.196	1.5226	0.00048304	0.093986
0.08	1e-05	64	38.651	0.0039486	7.6685	1.2044	0.00037337	0.11679
0.08	1e-05	64	39.026	-0.004023	6.9748	1.2487	0.00046858	0.10397
0.08	1e-05	64	40.622	0.00033226	6.1247	1.3705	0.00040728	0.10436
0.08	1e-05	64	44.732	-0.0042242	7.6644	1.0991	0.00043849	0.10228
0.08	5e-05	2	1.6675	0.00011405	1.017	0.12946	0.0013116	0.009154
0.08	5e-05	2	1.8633	0.00076957	1.0938	0.29154	0.0013911	0.012099
0.08	5e-05	2	2.5715	0.0013241	1.525	0.67843	0.0017225	0.017259
0.08	5e-05	2	3.4836	-0.00011041	2.0947	0.51592	0.0021412	0.02189
0.08	5e-05	2	3.7138	0.0029832	2.3763	0.89495	0.0020903	0.034752
0.08	5e-05	2	6.06	0.0035237	3.9153	1.2311	0.0035657	0.030943
0.08	5e-05	2	9.0288	-0.0050464	5.609	1.2139	0.0053637	0.081112
0.08	5e-05	2	9.6875	0.0086474	5.953	2.0109	0.0049706	0.075247
0.08	5e-05	2	10.528	0.004358	6.3685	1.1732	0.0082729	0.060396
0.08	5e-05	2	12.822	0.0054743	7.4716	1.4724	0.0068453	0.14978
0.08	5e-05	2	12.932	0.0053927	8.3514	1.7092	0.007005	0.080299
0.08	5e-05	2	13.653	0.0056052	8.702	1.7739	0.0069132	0.086611
0.08	5e-05	2	13.956	0.0059947	9.0665	1.7391	0.0093713	0.047342
0.08	5e-05	2	14.139	-0.00082965	8.713	1.3685	0.0081561	0.1224
0.08	5e-05	2	16.35	-0.00049602	9.0537	1.3198	0.0069157	0.15604
0.08	5e-05	2	19.242	0.005926	11.971	2.2527	0.010769	0.11117
0.08	5e-05	2	19.599	0.010018	12.307	2.9439	0.010548	0.12331
0.08	5e-05	2	19.659	0.0016666	11.881	1.8979	0.0095337	0.17381
0.08	5e-05	2	19.933	0.0042882	12.13	1.6169	0.009358	0.17853
0.08	5e-05	2	42.349	0.0025363	26.807	1.8818	0.014851	0.21075
0.08	5e-05	4	2.1079	0.00053373	1	0.00089407	0.0012527	0.029492
0.08	5e-05	4	2.3485	0.0012378	1.275	0.44649	0.0014096	0.006013
0.08	5e-05	4	2.5731	0.0021283	1.3332	0.47136	0.0013999	0.011683
0.08	5e-05	4	5.4149	0.005002	2.4765	0.87748	0.002874	0.031686
0.08	5e-05	4	6.5548	0.0043586	3.1467	1.0228	0.0027053	0.061912
0.08	5e-05	4	7.5196	0.0062631	3.5716	1.3357	0.0036753	0.062209
0.08	5e-05	4	7.9808	0.0014041	3.8473	0.82489	0.0035875	0.065539
0.08	5e-05	4	9.195	-0.00038131	4.5104	0.58636	0.0046684	0.046192
0.08	5e-05	4	11.378	0.0047357	6.1014	1.406	0.0057667	0.040177
0.08	5e-05	4	14.014	0.0091499	6.9345	2.0862	0.0066368	0.081433
0.08	5e-05	4	16.03	0.0043728	8.0225	1.5962	0.0064531	0.10466
0.08	5e-05	4	16.335	-0.0059423	8.1327	1.4147	0.0055718	0.11223
0.08	5e-05	4	19.41	0.0068473	10.341	1.7403	0.0074223	0.086457
0.08	5e-05	4	21.515	-0.0055312	11.079	1.4178	0.0063714	0.14754
0.08	5e-05	4	22.052	-0.0055496	11.462	1.3988	0.0073651	0.11783
0.08	5e-05	4	22.647	0.0074346	12.656	2.1083	0.0073759	0.09488
0.08	5e-05	4	24.647	0.00015162	13.142	1.3526	0.0081139	0.10691
0.08	5e-05	4	25.715	0.0037054	14.189	1.5516	0.0075518	0.11925
0.08	5e-05	4	26.691	0.0015273	14.662	1.9879	0.0075485	0.13292
0.08	5e-05	4	27.617	0.0019965	16.055	1.3102	0.0084914	0.1106
0.08	5e-05	8	10.858	-0.0028925	3.9449	0.80676	0.003686	0.029889
0.08	5e-05	8	13.622	-0.0028268	4.5908	1.1026	0.002629	0.083848
0.08	5e-05	8	13.937	-0.0093947	5.0878	1.4314	0.0034539	0.071365
0.08	5e-05	8	15.32	0.0028287	6.134	0.96118	0.004101	0.061926
0.08	5e-05	8	16.118	0.0086681	6.7701	2.3005	0.0037307	0.068132
0.08	5e-05	8	16.613	-0.0059194	6.0234	1.5404	0.0031202	0.090261
0.08	5e-05	8	17.094	0.0082394	6.6915	1.6077	0.004015	0.08866
0.08	5e-05	8	18.028	0.0054331	7.4609	1.3726	0.0038338	0.083958
0.08	5e-05	8	18.201	0.012442	7.4551	2.7414	0.0040533	0.067218
0.08	5e-05	8	19.723	-0.0044358	8.5175	1.4495	0.0041027	0.075902
0.08	5e-05	8	20.65	4.1924e-06	8.5745	1.063	0.004136	0.080115
0.08	5e-05	8	20.971	0.0016908	8.6345	0.98222	0.0037915	0.091057
0.08	5e-05	8	21.715	-0.0065488	8.788	2.0609	0.0038905	0.083059
0.08	5e-05	8	25.918	0.0011848	11.395	1.6096	0.0040185	0.10043
0.08	5e-05	8	26.217	0.0089029	11.883	2.3378	0.0044137	0.091424
0.08	5e-05	8	26.299	-0.0076638	11.522	2.1055	0.0042101	0.0986
0.08	5e-05	8	26.356	-0.00022092	11.365	1.2881	0.0036984	0.10923
0.08	5e-05	8	26.616	0.0071607	11.578	1.7103	0.0038763	0.1037
0.08	5e-05	8	30.584	0.0082348	13.336	2.2716	0.0036118	0.12458
0.08	5e-05	8	30.958	0.0045991	14.426	1.7713	0.0042032	0.10063
0.08	5e-05	16	13.15	0.0095497	3.5043	1.0877	0.0020153	0.044865
0.08	5e-05	16	15.808	-0.0077057	4.2927	1.2406	0.0020228	0.057151
0.08	5e-05	16	16.814	0.00217	4.8339	0.86313	0.0022702	0.056351
0.08	5e-05	16	19.221	-0.0054882	5.8223	1.5705	0.0022608	0.058827
0.08	5e-05	16	19.847	-0.00043514	5.6574	0.70554	0.0021887	0.068177
0.08	5e-05	16	20.15	-0.0025179	6.0247	0.87209	0.002169	0.063551
0.08	5e-05	16	20.924	-0.0023169	6.3791	1.64	0.0020886	0.071724
0.08	5e-05	16	21.404	-0.0050299	7.0715	1.6491	0.0022587	0.064743
0.08	5e-05	16	22.045	-0.0052596	6.4537	1.2304	0.0022087	0.060634
0.08	5e-05	16	22.617	0.00042356	7.2321	1.1155	0.0021	0.081136
0.08	5e-05	16	23.295	-0.012779	7.5579	2.0978	0.002285	0.070326
0.08	5e-05	16	25.744	0.0081336	8.2809	1.5647	0.0023142	0.072066
0.08	5e-05	16	27.576	0.0053744	9.2567	1.2907	0.0021995	0.080588
0.08	5e-05	16	29.704	-0.0025947	9.1279	1.0016	0.0021466	0.080558
0.08	5e-05	16	29.785	-0.010592	10.028	2.1916	0.0023762	0.080377
0.08	5e-05	16	30.205	-0.0077051	9.726	1.3343	0.0024122	0.071852
0.08	5e-05	16	30.223	0.0082922	9.7226	1.6095	0.0020198	0.098492
0.08	5e-05	16	33.249	0.0052075	10.837	1.4829	0.0022719	0.077609
0.08	5e-05	16	36.024	0.0098576	10.961	1.9906	0.0020921	0.09405
0.08	5e-05	16	38.387	-0.0029426	13.463	1.8342	0.0023361	0.088662
0.08	5e-05	32	14.823	0.014076	2.7891	0.9428	0.0011625	0.041389
0.08	5e-05	32	19.682	-0.0039861	3.9323	0.97382	0.0011653	0.049072
0.08	5e-05	32	21.589	-0.0041907	4.3344	1.2741	0.001211	0.051893
0.08	5e-05	32	22.503	-0.014885	4.6576	1.7046	0.0012901	0.046523
0.08	5e-05	32	22.818	-0.011117	4.7376	1.4884	0.0012714	0.051041
0.08	5e-05	32	23.118	0.016823	5.3114	1.7462	0.0012522	0.052743
0.08	5e-05	32	23.865	-0.0028415	5.1051	1.297	0.0012415	0.059095
0.08	5e-05	32	24.88	-0.0099005	5.1664	1.2933	0.0012647	0.054123
0.08	5e-05	32	26.815	0.0072047	6.083	1.2716	0.0012014	0.062152
0.08	5e-05	32	28.662	0.016626	6.6509	2.4418	0.0012587	0.061691
0.08	5e-05	32	29.638	-0.00048547	7.2242	1.2053	0.0011434	0.069847
0.08	5e-05	32	29.925	0.0034139	6.5132	1.2686	0.0011479	0.069264
0.08	5e-05	32	30.479	-0.0060112	6.8281	1.1311	0.0012727	0.058369
0.08	5e-05	32	31.073	0.0050413	6.7703	1.3025	0.001307	0.059947
0.08	5e-05	32	33.03	0.013322	7.66	1.8397	0.0011164	0.071445
0.08	5e-05	32	33.289	-0.01381	7.0382	2.1397	0.001228	0.063989
0.08	5e-05	32	34.273	0.011746	7.4462	1.7001	0.0012144	0.069731
0.08	5e-05	32	35.142	-0.00016761	8.0061	1.2229	0.0012536	0.063217
0.08	5e-05	32	36.336	-0.0024457	7.6188	1.2918	0.00116	0.067683
0.08	5e-05	32	38.392	0.0041991	10.023	1.4229	0.0012641	0.07015
0.08	5e-05	64	25.57	0.0016429	3.4516	0.6163	0.00066032	0.047218
0.08	5e-05	64	27.29	0.00062458	3.8894	1.0079	0.00061716	0.052456
0.08	5e-05	64	27.998	0.0021805	3.608	0.93026	0.00064729	0.047089
0.08	5e-05	64	29.572	0.0117	4.4089	1.6828	0.00065942	0.049038
0.08	5e-05	64	30.666	-0.0040918	5.3473	0.83861	0.00068834	0.047998
0.08	5e-05	64	30.919	0.0018719	4.3187	1.116	0.00063372	0.051554
0.08	5e-05	64	30.998	0.0031695	4.8524	1.4202	0.00067121	0.051693
0.08	5e-05	64	31.564	-0.00035737	4.5634	1.2098	0.00063754	0.053499
0.08	5e-05	64	32.074	0.01015	5.0076	1.4671	0.00062031	0.056873
0.08	5e-05	64	33.463	0.022035	5.4239	1.9546	0.00065184	0.052051
0.08	5e-05	64	34.05	-0.003308	5.3521	1.2456	0.00061823	0.056387
0.08	5e-05	64	34.424	-0.0065388	5.5289	1.3589	0.00063674	0.055482
0.08	5e-05	64	34.669	0.0025903	5.2484	1.2169	0.00061673	0.058222
0.08	5e-05	64	35.437	0.011041	5.6329	1.5904	0.00066426	0.053839
0.08	5e-05	64	36.534	-0.004637	5.9887	1.3545	0.00062241	0.056772
0.08	5e-05	64	36.783	0.0021592	5.5984	0.92269	0.00058398	0.059439
0.08	5e-05	64	37.038	0.016531	6.3425	1.8849	0.00061915	0.059252
0.08	5e-05	64	40.135	0.00058196	5.9273	1.1248	0.00068772	0.054056
0.08	5e-05	64	46.185	0.012036	7.9825	1.7789	0.00066092	0.057805
0.08	5e-05	64	48.378	0.0023594	8.3317	1.3346	0.00064302	0.060553

## Sheet: macromutation
alpha	Pato_mut	pato_spp	meanAllelPop	slope	indvMean	indvSTD	meanCvFitt	meanNormdPatho
0.02	1e-05	2	2.8217	-0.0021142	1.3989	0.49157	0.00095912	0.093504
0.02	1e-05	2	5.5612	-0.0024627	2.0498	0.55988	0.0012061	0.28299
0.02	1e-05	2	9.9329	0.0088474	3.8603	1.6548	0.0024062	0.36122
0.02	1e-05	2	11.738	0.0092322	5.1697	1.1519	0.0042949	0.22171
0.02	1e-05	2	12.034	0.0081062	4.1533	0.8581	0.0028775	0.3598
0.02	1e-05	2	13.617	-0.0083906	4.3021	0.80301	0.0044948	0.59072
0.02	1e-05	2	14.962	0.016017	7.2263	2.4188	0.0056587	0.20629
0.02	1e-05	2	15.645	-0.013808	4.8775	1.2554	0.003015	0.49086
0.02	1e-05	2	16.456	0.0019742	5.1481	1.2556	0.0039556	0.36858
0.02	1e-05	2	17.349	0.0027467	6.0492	1.7904	0.0038648	0.3679
0.02	1e-05	2	17.706	0.015911	4.6825	0.69986	0.0032504	0.39607
0.02	1e-05	2	19.557	0.0011699	7.6116	2.1087	0.0044523	0.47912
0.02	1e-05	2	23.189	0.013687	5.8144	1.4487	0.0035191	0.52081
0.02	1e-05	2	26.742	-3.5685e-05	7.5189	2.6479	0.0042117	0.55786
0.02	1e-05	2	34	0.013596	10.64	2.1869	0.008002	0.48736
0.02	1e-05	2	37.117	0.0033576	10.71	1.9742	0.0065471	0.53915
0.02	1e-05	2	38.137	-0.0039962	10.676	1.8433	0.0057987	0.59607
0.02	1e-05	2	51.025	0.010975	15.524	3.2147	0.0079479	0.65756
0.02	1e-05	2	63.098	0.023247	14.301	2.2833	0.0079112	0.7382
0.02	1e-05	2	71.257	0.011735	21.685	2.0683	0.0079428	0.72688
0.02	1e-05	4	14.424	0.013634	4.1461	1.2602	0.0028146	0.28641
0.02	1e-05	4	14.532	0.010515	3.7474	1.3768	0.0030356	0.22422
0.02	1e-05	4	20.334	-0.013956	3.87	0.87803	0.0046575	0.38789
0.02	1e-05	4	23.766	-0.0094655	4.8665	1.4288	0.0047807	0.34023
0.02	1e-05	4	27.26	0.0030674	5.8995	2.0917	0.0040708	0.45149
0.02	1e-05	4	27.883	0.013373	5.6562	1.1433	0.0046713	0.41736
0.02	1e-05	4	29.611	0.02252	6.3598	2.7233	0.005655	0.32839
0.02	1e-05	4	29.644	0.0013357	6.987	0.95148	0.0028045	0.64579
0.02	1e-05	4	33.333	-0.0019953	7.4042	1.5928	0.0052118	0.47538
0.02	1e-05	4	37.998	0.0030003	8.1945	1.7404	0.0030929	0.55232
0.02	1e-05	4	42.735	0.014783	9.8493	1.9949	0.0050456	0.44397
0.02	1e-05	4	42.75	0.0040872	9.0858	1.7113	0.0054997	0.54891
0.02	1e-05	4	44.46	0.0054526	9.2648	1.8096	0.0044526	0.56305
0.02	1e-05	4	46.189	-0.0034948	9.1319	1.9684	0.0056388	0.49497
0.02	1e-05	4	47.749	0.014129	12.144	1.8676	0.0036271	0.60656
0.02	1e-05	4	54.093	0.0045104	13.866	1.3802	0.0040981	0.53504
0.02	1e-05	4	59.13	0.0054449	14.936	2.3608	0.0047178	0.54502
0.02	1e-05	4	60.377	0.022941	14.491	3.0873	0.0051432	0.54346
0.02	1e-05	4	65.018	0.011808	14.701	1.937	0.0034666	0.70855
0.02	1e-05	4	69.673	0.011023	16.268	1.7548	0.0029617	0.72885
0.02	1e-05	8	28.75	-0.013347	5.3506	1.0057	0.0026673	0.27851
0.02	1e-05	8	30.361	0.0049069	5.2303	1.342	0.0027744	0.29665
0.02	1e-05	8	36.871	0.0081093	6.08	1.0013	0.0027929	0.37048
0.02	1e-05	8	37.829	0.016752	6.4686	1.296	0.0027394	0.37064
0.02	1e-05	8	39.903	-0.010485	6.7433	1.5782	0.0026718	0.35031
0.02	1e-05	8	40.443	0.008195	7.964	1.1962	0.0023655	0.35704
0.02	1e-05	8	43.061	0.009051	9.3671	1.7683	0.002136	0.48754
0.02	1e-05	8	43.554	-0.024831	7.7025	1.3655	0.0031068	0.32858
0.02	1e-05	8	57.287	-0.014035	8.8586	3.4427	0.0027932	0.43965
0.02	1e-05	8	59.938	-0.0018308	10.818	1.8013	0.002981	0.45222
0.02	1e-05	8	61.631	0.025437	11.232	2.3461	0.0027258	0.44358
0.02	1e-05	8	62.637	0.003806	12.938	1.6558	0.0021587	0.54051
0.02	1e-05	8	63.914	-0.0091034	14.276	1.6055	0.0021883	0.48536
0.02	1e-05	8	71.336	0.031267	12.345	2.7816	0.0024027	0.52633
0.02	1e-05	8	71.747	-0.0056995	15.384	1.8876	0.0025106	0.47937
0.02	1e-05	8	73.464	0.017249	14.399	2.2497	0.0019378	0.5622
0.02	1e-05	8	73.916	0.010189	14.958	2.494	0.0023903	0.4729
0.02	1e-05	8	76.627	-0.0083577	15.799	2.1946	0.0024055	0.52542
0.02	1e-05	8	90.183	0.021284	16.961	2.7682	0.0023508	0.53571
0.02	1e-05	8	98.991	-0.014464	22.552	1.7736	0.0018787	0.6175
0.02	1e-05	16	59.501	-0.0059825	10.316	2.1451	0.0011709	0.34546
0.02	1e-05	16	69.742	0.0094198	13.079	2.2315	0.0012834	0.36315
0.02	1e-05	16	74.387	-0.0031623	12.42	1.6057	0.0014441	0.35897
0.02	1e-05	16	78.97	-0.017448	12.533	1.4519	0.0013525	0.35522
0.02	1e-05	16	82.229	0.015042	12.276	1.885	0.0012697	0.38309
0.02	1e-05	16	83.877	-0.0042521	13.908	3.1778	0.0012152	0.37499
0.02	1e-05	16	85.126	-0.0011636	14.078	2.0555	0.0011956	0.43634
0.02	1e-05	16	87.709	0.011206	16.258	2.846	0.0010682	0.44194
0.02	1e-05	16	93.308	-0.018727	16.568	2.8437	0.0010508	0.44771
0.02	1e-05	16	93.458	-0.0063389	15.372	2.0475	0.0012586	0.46052
0.02	1e-05	16	98.454	-0.0017799	18.298	2.6758	0.001032	0.43372
0.02	1e-05	16	100.61	0.019728	19.428	2.986	0.0011192	0.41313
0.02	1e-05	16	105.27	0.0079718	17.479	2.3642	0.0012702	0.39471
0.02	1e-05	16	105.98	0.04632	15.521	2.5334	0.0013091	0.38682
0.02	1e-05	16	106.71	0.018985	16.521	2.5209	0.0012499	0.39271
0.02	1e-05	16	114.37	-0.0023519	20.841	1.8676	0.0012072	0.43424
0.02	1e-05	16	128.07	0.013891	20.103	2.0436	0.00095566	0.5172
0.02	1e-05	16	128.61	-0.013314	20.648	2.446	0.0013397	0.40241
0.02	1e-05	16	128.89	0.016779	21.531	2.7969	0.00096041	0.48713
0.02	1e-05	16	132.79	0.017047	22.131	3.2874	0.0011203	0.48372
0.02	1e-05	32	103.32	-0.025575	14.36	2.1206	0.00061002	0.3414
0.02	1e-05	32	117.84	0.014341	15.387	1.9917	0.00064268	0.32718
0.02	1e-05	32	120.69	-0.039286	17.922	2.4564	0.00058934	0.35515
0.02	1e-05	32	123.59	-0.0082683	19.672	2.3327	0.00054346	0.35242
0.02	1e-05	32	127.98	0.006551	16.758	2.6824	0.0006446	0.32252
0.02	1e-05	32	131.87	0.027802	17.268	1.8852	0.00064042	0.32591
0.02	1e-05	32	134.11	0.018954	18.75	1.8791	0.000633	0.31841
0.02	1e-05	32	134.87	0.032903	19.87	3.2285	0.00058732	0.34245
0.02	1e-05	32	136.91	0.052816	18.602	3.1043	0.00061384	0.32778
0.02	1e-05	32	138.06	0.030046	19.146	2.3191	0.0005979	0.37285
0.02	1e-05	32	138.23	-0.014249	19.559	1.9799	0.00065801	0.31498
0.02	1e-05	32	141.69	0.0069994	17.269	2.149	0.00066555	0.31574
0.02	1e-05	32	146.37	0.016994	21.217	1.9341	0.00059205	0.35276
0.02	1e-05	32	147.7	0.01236	18.953	2.4153	0.00066894	0.31337
0.02	1e-05	32	152.83	-0.023427	21.443	2.2111	0.00060276	0.35283
0.02	1e-05	32	159.05	0.025842	25.115	3.0569	0.00058365	0.36266
0.02	1e-05	32	160.12	0.016531	23.047	1.8687	0.00061339	0.35628
0.02	1e-05	32	160.32	-0.0060444	21.121	2.1868	0.00062269	0.35072
0.02	1e-05	32	162.17	0.0027329	20.307	2.2909	0.00063401	0.37016
0.02	1e-05	32	172.64	0.039621	22.101	3.2246	0.00058767	0.37183
0.02	1e-05	64	140.04	-0.0082021	13.664	2.5838	0.00036166	0.22812
0.02	1e-05	64	159.24	0.03414	17.679	2.4324	0.0003271	0.26079
0.02	1e-05	64	172.75	0.018157	16.578	3.1285	0.00035775	0.25409
0.02	1e-05	64	176.33	0.016416	17.644	2.1363	0.00034526	0.25835
0.02	1e-05	64	180.53	0.054186	17.887	2.6731	0.0003524	0.26421
0.02	1e-05	64	186.57	0.032308	21.321	2.1919	0.00033868	0.27356
0.02	1e-05	64	195.46	0.031397	21.458	2.4706	0.00034921	0.27366
0.02	1e-05	64	199.25	0.010116	22.314	3.0131	0.00032304	0.28981
0.02	1e-05	64	201.96	0.028044	22.111	2.8016	0.00030931	0.29892
0.02	1e-05	64	209.74	-0.0024346	23.869	2.7136	0.00031825	0.29817
0.02	5e-05	2	1.5524	-3.3405e-06	1	0.0012644	0.00071745	0.0022337
0.02	5e-05	2	2.5228	0.0033128	1.4955	0.96629	0.00237	0.015456
0.02	5e-05	2	6.3533	-0.00052958	3.3855	0.71472	0.0046236	0.062247
0.02	5e-05	2	15.882	7.8394e-06	8.244	0.90716	0.011112	0.074552
0.02	5e-05	2	16.798	0.0054075	8.293	1.7351	0.011456	0.083344
0.02	5e-05	2	17.648	0.021722	8.433	3.7281	0.0094177	0.13052
0.02	5e-05	2	20.525	0.012783	10.349	1.9864	0.01094	0.14271
0.02	5e-05	2	21.707	0.0039451	11.127	1.1994	0.014237	0.10103
0.02	5e-05	2	23.272	-0.00055932	11.766	1.2127	0.012924	0.13922
0.02	5e-05	2	24.161	0.0080992	11.966	1.7846	0.013918	0.13405
0.02	5e-05	2	29.061	0.0036669	14.948	1.653	0.015855	0.1419
0.02	5e-05	2	29.775	-0.0031864	15.701	1.4264	0.017212	0.11932
0.02	5e-05	2	35.121	0.010958	16.134	2.3311	0.015341	0.19798
0.02	5e-05	2	35.229	0.0062571	17.256	2.0379	0.016019	0.16484
0.02	5e-05	2	42.142	0.030453	17.982	4.2262	0.012805	0.26054
0.02	5e-05	2	43.305	0.02168	19.994	3.5708	0.013633	0.2894
0.02	5e-05	2	43.376	0.017632	21.58	3.3664	0.017533	0.18378
0.02	5e-05	2	47.484	0.049946	19.807	6.3087	0.013241	0.28498
0.02	5e-05	2	81.847	0.00045153	34.215	2.0497	0.012194	0.41373
0.02	5e-05	2	82.249	0.0077274	28.453	2.0496	0.0097209	0.57216
0.02	5e-05	4	35.193	0.01871	12.672	1.7837	0.0082563	0.17417
0.02	5e-05	4	35.799	0.018811	12.512	2.2439	0.0077017	0.18027
0.02	5e-05	4	36.878	0.01502	12.336	2.9615	0.0069055	0.2057
0.02	5e-05	4	37.855	0.014236	13.344	1.1546	0.0075368	0.20815
0.02	5e-05	4	40.151	-0.015556	14.313	3.9544	0.0078749	0.1877
0.02	5e-05	4	40.592	0.021537	14.46	1.4053	0.0090073	0.1615
0.02	5e-05	4	41.982	0.031139	15.338	3.5706	0.0075547	0.19534
0.02	5e-05	4	42.205	0.026414	15.25	3.0145	0.0074522	0.21336
0.02	5e-05	4	48.114	-0.0048699	17.281	1.1756	0.007821	0.22689
0.02	5e-05	4	49.298	0.010612	17.063	2.9302	0.0072127	0.24052
0.02	5e-05	4	49.312	0.046344	17.016	4.9224	0.0080822	0.2064
0.02	5e-05	4	50.011	0.013626	16.768	1.6973	0.006708	0.2747
0.02	5e-05	4	53.016	0.019419	18.102	3.0456	0.0073003	0.2895
0.02	5e-05	4	53.346	0.0051618	18.102	2.5108	0.0068294	0.26826
0.02	5e-05	4	55.4	0.013857	19.349	2.238	0.0082408	0.22387
0.02	5e-05	4	57.855	-0.0037456	20.553	2.0378	0.0076722	0.2464
0.02	5e-05	4	61.213	0.0058072	20.485	3.2017	0.0077231	0.24554
0.02	5e-05	4	68.867	-0.0047723	22.405	1.7223	0.0074121	0.28873
0.02	5e-05	4	80.886	0.038916	22.178	3.7043	0.0064278	0.37129
0.02	5e-05	4	85.392	-0.001508	24.936	1.581	0.0070649	0.35736
0.02	5e-05	8	39.403	0.0031615	9.6292	1.3553	0.0038421	0.16592
0.02	5e-05	8	41.556	0.0035617	10.9	1.3093	0.0040722	0.1551
0.02	5e-05	8	41.76	0.01908	10.091	1.5419	0.0040252	0.15723
0.02	5e-05	8	44.14	0.02037	12.074	2.4463	0.0041677	0.17837
0.02	5e-05	8	45.124	0.025997	11.61	3.6893	0.0039906	0.16645
0.02	5e-05	8	45.265	0.027805	11.001	2.3418	0.0039007	0.17083
0.02	5e-05	8	49.111	0.017849	11.101	2.2837	0.0038535	0.19239
0.02	5e-05	8	51.995	0.013078	12.979	2.2195	0.0039076	0.20046
0.02	5e-05	8	53.509	-0.01548	13.318	3.3053	0.0036871	0.1967
0.02	5e-05	8	54.867	0.0077248	14.763	1.8775	0.0039513	0.19685
0.02	5e-05	8	58.075	0.013227	15.384	1.6519	0.0040905	0.19896
0.02	5e-05	8	62.363	0.0039771	14.662	1.6879	0.0035974	0.23173
0.02	5e-05	8	63.663	0.0059321	15.827	1.9116	0.003938	0.21093
0.02	5e-05	8	70.283	0.025721	16.48	2.8605	0.0037285	0.24046
0.02	5e-05	8	75.982	0.012519	18.171	3.1504	0.0036469	0.25036
0.02	5e-05	8	76.149	0.0042088	18.833	1.8517	0.0036084	0.2662
0.02	5e-05	8	76.58	0.039969	17.752	4.0849	0.0039807	0.23988
0.02	5e-05	8	86.831	0.018659	20.523	2.7219	0.0040047	0.2484
0.02	5e-05	8	99.585	0.018883	23.452	2.7431	0.0037624	0.28458
0.02	5e-05	8	102.39	0.017768	22.977	3.6296	0.0036843	0.29748
0.02	5e-05	16	48.801	0.0048446	7.7555	1.2286	0.0021442	0.12547
0.02	5e-05	16	69.137	0.039864	12.128	2.2776	0.0020211	0.16281
0.02	5e-05	16	72.259	0.074196	11.33	3.2803	0.001905	0.17228
0.02	5e-05	16	73.513	0.037435	14.005	3.5388	0.0019828	0.17064
0.02	5e-05	16	80.532	0.025901	14.19	2.8023	0.0020022	0.16964
0.02	5e-05	16	87.141	0.017716	15.776	2.0214	0.0019603	0.18497
0.02	5e-05	16	92.382	-0.0034609	16.818	2.0408	0.0019437	0.19002
0.02	5e-05	16	94.42	0.036887	15.916	2.6209	0.0019308	0.19185
0.02	5e-05	16	98.218	0.020096	15.803	2.3259	0.0019612	0.19071
0.02	5e-05	16	104.78	0.024316	18.142	2.1535	0.0018458	0.2124
0.02	5e-05	16	105.36	0.040094	19.101	3.2631	0.0016699	0.23325
0.02	5e-05	16	105.7	0.0046483	18.742	1.8698	0.0019897	0.18771
0.02	5e-05	16	109.94	0.023889	19.809	2.4523	0.0018461	0.21134
0.02	5e-05	16	111.22	0.03629	19.547	2.5596	0.001864	0.21197
0.02	5e-05	16	111.53	0.018287	21.093	2.9579	0.0017944	0.22316
0.02	5e-05	16	113.4	0.020388	19.306	2.3195	0.0018791	0.21165
0.02	5e-05	16	122.65	0.025586	22.691	2.9251	0.0018714	0.21945
0.02	5e-05	16	127.49	0.012888	22.87	2.2643	0.0018581	0.22654
0.02	5e-05	16	147.12	0.013044	27.918	2.7158	0.001743	0.25209
0.02	5e-05	16	157.97	0.030807	28.672	2.2592	0.0017519	0.26088
0.02	5e-05	32	82.859	0.093486	10.138	4.5001	0.0010154	0.12368
0.02	5e-05	32	129	0.036923	16.432	3.1923	0.00091069	0.17522
0.02	5e-05	32	140.11	-0.0016814	17.602	1.7011	0.00098462	0.15649
0.02	5e-05	32	142.57	0.015199	18.717	2.1669	0.00094763	0.16602
0.02	5e-05	32	143.09	-0.017585	18.974	2.2071	0.00090859	0.17693
0.02	5e-05	32	144.23	0.050783	18.642	2.8625	0.00099147	0.15911
0.02	5e-05	32	146.28	0.026231	18.175	2.5467	0.00098409	0.15917
0.02	5e-05	32	148.75	-0.0042045	20.915	1.7258	0.00092856	0.17745
0.02	5e-05	32	150.67	0.025169	19.013	4.1089	0.0010191	0.15647
0.02	5e-05	32	155.23	0.049117	19.981	2.4779	0.00097265	0.17153
0.02	5e-05	32	156.1	0.0016417	20.054	2.7633	0.00093601	0.17416
0.02	5e-05	32	156.18	0.029466	20.142	2.5473	0.00094895	0.17756
0.02	5e-05	32	162.44	0.029532	21.576	1.9197	0.00094486	0.17812
0.02	5e-05	32	164	0.031056	20.943	3.6785	0.00099052	0.16715
0.02	5e-05	32	166.84	-0.0042912	21.653	2.2497	0.00097651	0.17241
0.02	5e-05	32	182.57	0.023606	24.969	4.0132	0.00092177	0.18964
0.02	5e-05	32	185.1	-0.020716	26.021	2.1011	0.00092238	0.19082
0.02	5e-05	32	186.9	0.014368	25.958	3.2124	0.00092647	0.1964
0.02	5e-05	32	191.45	0.038986	27.428	2.6387	0.00098163	0.1813
0.02	5e-05	32	215.32	0.062736	27.392	3.5196	0.00090876	0.20551
0.02	5e-05	64	204.64	0.072138	19.15	2.8751	0.00050231	0.13779
0.02	5e-05	64	259.75	0.051397	20.582	2.7338	0.00051065	0.14427
0.02	5e-05	64	266.19	0.038899	19.593	3.8936	0.00051046	0.14781
0.02	5e-05	64	269.87	-0.021272	22.907	3.8567	0.00051121	0.14957
0.02	5e-05	64	274.74	0.060892	23.287	4.4142	0.00049597	0.16046
0.02	5e-05	64	277.83	0.016496	19.474	2.7182	0.00048444	0.15495
0.02	5e-05	64	279.26	-0.030998	25.366	3.2036	0.00049553	0.15873
0.02	5e-05	64	286.38	0.068861	20.89	5.0208	0.00051031	0.15399
0.02	5e-05	64	287.52	-0.023124	24.345	2.554	0.0004831	0.16798
0.02	5e-05	64	297.25	0.052916	23.36	3.0858	0.0004707	0.17469
0.08	1e-05	2	2.5468	-0.0010483	1.1568	0.36367	0.0013277	0.10183
0.08	1e-05	2	3.0096	0.0031382	1.4654	0.84742	0.0019037	0.080866
0.08	1e-05	2	3.0807	0.0027484	1.6335	0.77736	0.0027246	0.0097831
0.08	1e-05	2	3.0967	0.0011081	1.5436	0.509	0.0019048	0.0087386
0.08	1e-05	2	3.1511	0.0021344	1.3789	0.48515	0.0015105	0.11696
0.08	1e-05	2	4.4149	-0.004096	2.0501	0.7483	0.0017355	0.1109
0.08	1e-05	2	5.3789	-0.00066391	2.4315	0.52803	0.0021356	0.18372
0.08	1e-05	2	5.4484	-0.0027618	2.0852	0.76705	0.0017851	0.32734
0.08	1e-05	2	5.8953	-0.0011537	2.7041	0.74503	0.002502	0.18785
0.08	1e-05	2	6.6035	0.0022259	3.264	0.82529	0.0028717	0.19527
0.08	1e-05	2	6.6763	-0.00040858	2.3102	0.6586	0.0015325	0.3676
0.08	1e-05	2	6.8217	0.0054032	3.6872	0.98516	0.0035156	0.13914
0.08	1e-05	2	7.5228	3.9227e-05	3.9605	1.2701	0.0042271	0.19981
0.08	1e-05	2	7.6123	-0.0030591	3.5658	1.5846	0.0030256	0.20399
0.08	1e-05	2	9.6731	-0.0058583	3.9007	1.8464	0.0031934	0.32338
0.08	1e-05	2	9.7186	-0.0001395	4.9998	1.2372	0.0037836	0.2277
0.08	1e-05	2	9.7866	6.1636e-05	5.2868	0.92866	0.0040278	0.20187
0.08	1e-05	2	14.071	-0.0062958	6.7228	1.8561	0.0054809	0.329
0.08	1e-05	2	14.109	-0.012308	5.6761	2.3567	0.0030517	0.55541
0.08	1e-05	2	18.38	-0.0042601	8.0754	2.217	0.0054321	0.45797
0.08	1e-05	4	2.3309	-0.00070096	1.0422	0.20451	0.0011216	0.048269
0.08	1e-05	4	5.4325	0.0055369	1.5484	0.75062	0.0017258	0.18438
0.08	1e-05	4	6.2702	-0.0048706	1.4733	0.52496	0.0026253	0.21231
0.08	1e-05	4	6.4524	-0.0073419	1.989	1.2221	0.0036021	0.16329
0.08	1e-05	4	7.5292	0.0020682	2.1932	0.92615	0.0017799	0.21919
0.08	1e-05	4	8.0847	0.0050963	2.3201	1.2209	0.0031302	0.24352
0.08	1e-05	4	8.3589	0.0017574	3.0742	0.96864	0.0020725	0.36144
0.08	1e-05	4	8.5396	-0.011562	2.0778	1.2265	0.00308	0.25966
0.08	1e-05	4	8.6395	-0.0055699	3.124	0.78243	0.0033323	0.19864
0.08	1e-05	4	8.9337	0.005537	2.3575	1.2278	0.0023517	0.24391
0.08	1e-05	4	9.1519	0.0080858	2.9533	1.221	0.0027162	0.22233
0.08	1e-05	4	11.303	0.0018292	3.4013	1.0394	0.0028804	0.3404
0.08	1e-05	4	11.667	0.0088071	3.572	1.4269	0.0032633	0.29986
0.08	1e-05	4	11.803	0.00078251	3.873	0.9436	0.0031369	0.38447
0.08	1e-05	4	12.125	-0.0061218	3.5489	1.2379	0.0027651	0.34321
0.08	1e-05	4	12.715	0.0057884	3.9119	1.1148	0.003828	0.25079
0.08	1e-05	4	14.071	0.012085	4.5012	2.4011	0.0029078	0.34127
0.08	1e-05	4	14.463	0.0074621	5.009	1.4658	0.003466	0.2876
0.08	1e-05	4	22.161	0.0034731	6.4928	2.217	0.0042591	0.51429
0.08	1e-05	4	32.779	0.0084361	5.7906	1.6032	0.0046387	0.49573
0.08	1e-05	8	7.0328	-0.0027574	1.3165	0.78749	0.001496	0.11168
0.08	1e-05	8	11.907	-0.0044535	2.5828	0.76601	0.0029739	0.21113
0.08	1e-05	8	12.578	0.013395	3.3102	1.3099	0.0021605	0.20184
0.08	1e-05	8	13.558	-0.0021138	2.9165	0.8925	0.0026832	0.24769
0.08	1e-05	8	13.952	0.012042	3.32	1.7936	0.0025485	0.19622
0.08	1e-05	8	14.031	0.0020452	3.1923	1.1194	0.0030485	0.17598
0.08	1e-05	8	14.303	0.0015505	3.3854	1.0561	0.0026095	0.22931
0.08	1e-05	8	14.703	0.0061435	3.7322	0.97054	0.0022735	0.31929
0.08	1e-05	8	16.141	0.0028042	4.2402	1.5894	0.0024678	0.22213
0.08	1e-05	8	16.348	-0.0021915	3.3451	0.98363	0.0027112	0.26
0.08	1e-05	8	16.875	0.00021033	3.6054	1.1683	0.0030286	0.22339
0.08	1e-05	8	17.319	0.0081658	3.9791	1.239	0.0022632	0.33111
0.08	1e-05	8	17.365	-0.0067829	3.3644	1.1161	0.0028237	0.25441
0.08	1e-05	8	17.558	0.00031479	4.886	2.065	0.0026493	0.23128
0.08	1e-05	8	17.673	0.004041	3.5463	1.5575	0.0023051	0.23006
0.08	1e-05	8	18.153	0.0089042	3.3916	1.4852	0.0021814	0.23919
0.08	1e-05	8	18.946	0.0076239	4.0649	1.3333	0.002591	0.22347
0.08	1e-05	8	21.723	0.0035836	4.5855	1.1623	0.002568	0.31112
0.08	1e-05	8	22.166	0.0062351	6.1456	1.6306	0.0020455	0.36339
0.08	1e-05	8	28.333	-0.0016075	6.7987	1.6537	0.0029527	0.36286
0.08	1e-05	16	9.4197	-0.010165	1.2635	0.46432	0.001427	0.095461
0.08	1e-05	16	15.273	-0.00055778	2.7275	0.94532	0.0017292	0.1351
0.08	1e-05	16	19.063	0.0051732	3.4326	1.0378	0.0013353	0.2182
0.08	1e-05	16	19.479	0.0022089	3.2019	0.99306	0.001618	0.19271
0.08	1e-05	16	20.21	-0.00077868	3.2149	1.0412	0.0015175	0.16085
0.08	1e-05	16	20.547	-0.0059514	3.6614	1.5368	0.0015188	0.21952
0.08	1e-05	16	21.311	-0.0013906	3.9859	1.4805	0.0012834	0.20778
0.08	1e-05	16	21.64	-0.0037283	3.6875	0.95337	0.0015505	0.20539
0.08	1e-05	16	23.587	0.0001709	4.7611	1.0829	0.0014618	0.19852
0.08	1e-05	16	23.787	-0.010497	4.8472	1.8268	0.0014975	0.21908
0.08	1e-05	16	26.477	-0.011686	4.6921	1.3965	0.0016122	0.18301
0.08	1e-05	16	26.799	0.0039315	4.9515	1.1986	0.0013703	0.25842
0.08	1e-05	16	27.945	-0.00028752	5.5948	1.3293	0.0012833	0.25393
0.08	1e-05	16	28.835	0.017285	4.7339	2.0188	0.001495	0.22644
0.08	1e-05	16	31.696	-0.0010978	6.2017	1.258	0.0012816	0.26618
0.08	1e-05	16	33.753	-0.0039198	6.8164	1.1651	0.0014892	0.24535
0.08	1e-05	16	35.399	0.014195	6.7762	2.4092	0.0014177	0.25471
0.08	1e-05	16	35.98	-0.0017829	8.1387	1.5648	0.0010799	0.29685
0.08	1e-05	16	36.25	-0.0011904	6.8048	1.4215	0.0016108	0.21684
0.08	1e-05	16	39.111	0.0034896	6.7242	1.3908	0.0014072	0.27958
0.08	1e-05	32	27.165	-0.0020762	3.5244	1.1429	0.000787	0.14517
0.08	1e-05	32	27.747	0.0063894	3.762	1.0365	0.0008199	0.14124
0.08	1e-05	32	27.843	-0.0016695	3.8935	0.92171	0.00083535	0.14424
0.08	1e-05	32	28.648	0.002729	4.0733	0.82946	0.00072702	0.17631
0.08	1e-05	32	29.648	0.0029891	4.3123	0.86159	0.00076635	0.16236
0.08	1e-05	32	30.477	0.0060019	3.9533	1.1304	0.00077485	0.15648
0.08	1e-05	32	31.123	-0.0025765	4.3219	1.0299	0.00078023	0.16092
0.08	1e-05	32	31.643	0.015202	4.8536	1.5844	0.00068511	0.18934
0.08	1e-05	32	32.05	0.0014301	5.3891	1.31	0.00067221	0.18923
0.08	1e-05	32	32.859	-0.0010345	4.65	1.4785	0.00086639	0.14984
0.08	1e-05	32	33.512	-0.013004	4.4565	1.2269	0.00078376	0.16262
0.08	1e-05	32	34.094	0.018469	5.1886	1.7242	0.00073896	0.17634
0.08	1e-05	32	34.902	0.0090284	5.639	0.98307	0.00070999	0.17371
0.08	1e-05	32	35.167	0.011588	5.1082	1.3302	0.00072164	0.17323
0.08	1e-05	32	35.299	-0.0015228	5.5829	0.93558	0.000668	0.18964
0.08	1e-05	32	37.33	0.012545	5.9087	1.0257	0.00065692	0.20328
0.08	1e-05	32	39.005	-0.018606	5.5624	1.7077	0.000812	0.16429
0.08	1e-05	32	40.629	-0.0036146	5.5837	1.0747	0.00080999	0.18057
0.08	1e-05	32	43.868	0.0076685	5.7912	1.2393	0.00083612	0.18447
0.08	1e-05	32	47.813	-0.00958	7.4848	1.2092	0.00069909	0.23642
0.08	1e-05	64	38.562	-0.0050345	4.5841	1.2937	0.00044142	0.12898
0.08	1e-05	64	39.144	-0.0099073	4.3339	1.0147	0.00045235	0.12225
0.08	1e-05	64	39.914	0.0097738	4.0527	0.96762	0.00046951	0.11533
0.08	1e-05	64	40.148	0.0042222	4.5793	1.1756	0.00044583	0.12752
0.08	1e-05	64	40.558	0.0047853	4.519	0.88488	0.00048959	0.11329
0.08	1e-05	64	42.191	0.0083491	5.4627	1.0001	0.00040345	0.14401
0.08	1e-05	64	42.253	0.00847	5.0352	1.1679	0.0004012	0.14489
0.08	1e-05	64	42.601	0.0088243	4.8763	0.99028	0.0004949	0.11844
0.08	1e-05	64	42.742	-0.01546	4.6443	1.2185	0.00047891	0.11766
0.08	1e-05	64	44.375	-0.0067828	4.8767	1.1009	0.00044567	0.13387
0.08	1e-05	64	44.7	-0.0030856	5.1992	1.4234	0.00043409	0.13569
0.08	1e-05	64	44.805	-0.00019513	5.4177	1.3213	0.00047338	0.12677
0.08	1e-05	64	45.671	0.0051636	5.4578	1.304	0.00049246	0.12236
0.08	1e-05	64	46.348	-0.010787	5.6936	1.3572	0.00042027	0.14681
0.08	1e-05	64	46.594	-0.0033866	5.8278	1.3346	0.00044875	0.14269
0.08	1e-05	64	48.529	0.0095558	6.413	1.532	0.0004131	0.15519
0.08	1e-05	64	51.326	0.0039727	6.4603	1.002	0.0004426	0.14897
0.08	1e-05	64	52.625	-0.0068142	5.7855	1.1301	0.00048215	0.13373
0.08	1e-05	64	53.55	-0.019223	6.9758	1.8798	0.00041669	0.15999
0.08	1e-05	64	54.112	0.023065	6.5861	1.8169	0.00040987	0.16206
0.08	5e-05	2	2.8449	0.0011585	2.0502	0.79361	0.0018394	0.035779
0.08	5e-05	2	6.295	0.00026157	4.5223	1.3192	0.0044066	0.019449
0.08	5e-05	2	7.5212	-0.0012297	4.973	1.0953	0.0053668	0.087647
0.08	5e-05	2	8.2926	0.0089026	5.741	2.604	0.007331	0.027479
0.08	5e-05	2	9.6451	0.0013927	6.4915	1.7053	0.0071654	0.063402
0.08	5e-05	2	10.149	0.0033296	6.9448	1.6035	0.0082502	0.043974
0.08	5e-05	2	12.542	-0.0026441	8.3263	1.746	0.0097287	0.072979
0.08	5e-05	2	13.918	-0.00077852	9.5555	1.7349	0.010482	0.066458
0.08	5e-05	2	14.468	0.01013	9.5079	2.8305	0.010198	0.10747
0.08	5e-05	2	15.984	0.01308	10.029	3.3913	0.010627	0.1703
0.08	5e-05	2	16.454	0.0050111	10.708	2.3233	0.012307	0.12335
0.08	5e-05	2	16.556	-0.0018577	10.228	1.4678	0.0099791	0.16718
0.08	5e-05	2	16.815	-0.0038261	11.375	2.1135	0.013672	0.063919
0.08	5e-05	2	17.693	-0.0080879	11.168	2.112	0.01013	0.18489
0.08	5e-05	2	18.512	0.0014428	11.415	1.6211	0.012244	0.17611
0.08	5e-05	2	19.806	-0.0053297	13.089	2.1039	0.013467	0.12931
0.08	5e-05	2	20.322	-0.002818	13.336	1.8203	0.014739	0.1215
0.08	5e-05	2	20.956	-0.01041	14.346	3.7423	0.015052	0.078474
0.08	5e-05	2	23.644	0.0047972	15.312	2.6036	0.014021	0.16948
0.08	5e-05	2	24.309	0.0022809	15.726	2.0957	0.016224	0.14086
0.08	5e-05	4	1.9648	-2.9421e-06	1.4852	0.49978	0.0010366	0.0023439
0.08	5e-05	4	14.902	-0.0031569	8.318	1.7793	0.0078849	0.06667
0.08	5e-05	4	16.669	-0.012619	8.0074	2.9841	0.0055227	0.13927
0.08	5e-05	4	17.455	0.0093225	9.7183	2.6624	0.0082883	0.083088
0.08	5e-05	4	18.191	-0.0091742	9.7221	2.3786	0.0078752	0.091074
0.08	5e-05	4	18.528	-0.0011171	10.233	1.9835	0.0090042	0.072062
0.08	5e-05	4	18.691	0.0043347	10.798	1.7851	0.0087888	0.082701
0.08	5e-05	4	19.74	-0.0058434	10.493	1.9128	0.0076194	0.13367
0.08	5e-05	4	20.255	0.0018716	11.227	1.997	0.0083802	0.11651
0.08	5e-05	4	20.417	0.010923	10.826	2.8682	0.0079495	0.11465
0.08	5e-05	4	22.391	0.002626	11.694	1.8038	0.0076882	0.14877
0.08	5e-05	4	23.144	0.001939	12.119	2.5177	0.0079775	0.13874
0.08	5e-05	4	23.5	-0.0091102	10.965	2.4995	0.007034	0.18712
0.08	5e-05	4	23.589	0.0079831	12.528	2.0077	0.007843	0.12857
0.08	5e-05	4	24.473	0.0074275	12.471	2.2696	0.0070305	0.16556
0.08	5e-05	4	25.046	0.0054509	13.064	2.6619	0.0082605	0.13856
0.08	5e-05	4	26.816	0.018604	13.76	3.6037	0.0082467	0.14243
0.08	5e-05	4	27.673	0.00069862	14.134	2.5388	0.0071859	0.19165
0.08	5e-05	4	27.913	0.00048603	15.156	1.9748	0.009012	0.13644
0.08	5e-05	4	28.452	0.0067255	15.983	2.2178	0.0090741	0.12311
0.08	5e-05	8	12.659	0.0011816	5.5405	1.2083	0.0039238	0.050719
0.08	5e-05	8	14.277	0.00082896	5.8462	1.5088	0.0041089	0.071743
0.08	5e-05	8	17.624	0.0011766	7.0312	1.8277	0.0039462	0.093631
0.08	5e-05	8	18.305	0.011515	7.9072	2.2835	0.0042317	0.073934
0.08	5e-05	8	20.118	0.0011906	7.9783	1.4458	0.003836	0.1126
0.08	5e-05	8	20.294	0.011936	7.7833	2.5366	0.0037579	0.11173
0.08	5e-05	8	20.692	0.0071838	8.8156	1.9363	0.0042996	0.089632
0.08	5e-05	8	21.673	0.011759	8.8087	2.4388	0.0044758	0.092452
0.08	5e-05	8	22.211	8.6306e-05	9.4107	1.7564	0.0049215	0.072393
0.08	5e-05	8	22.532	0.0084382	9.3587	2.0787	0.0044876	0.099433
0.08	5e-05	8	22.799	0.001804	9.6891	2.1169	0.0047353	0.084401
0.08	5e-05	8	22.949	0.0043162	8.7568	1.5164	0.003892	0.11386
0.08	5e-05	8	23.349	0.012192	9.3149	2.3353	0.0043028	0.10804
0.08	5e-05	8	23.464	-0.001043	9.3657	1.7173	0.0041152	0.12584
0.08	5e-05	8	24.281	0.010155	9.6216	1.9945	0.0041046	0.10993
0.08	5e-05	8	24.731	-0.014843	9.72	2.1313	0.0044449	0.10429
0.08	5e-05	8	28.21	-0.0036467	11.155	1.8598	0.0039261	0.1394
0.08	5e-05	8	29.224	0.0027188	10.811	1.7837	0.0042701	0.13402
0.08	5e-05	8	46.977	-0.0070288	14.992	1.7041	0.0039137	0.21011
0.08	5e-05	16	20.325	-0.0029957	4.9086	0.69687	0.0024607	0.062686
0.08	5e-05	16	20.639	-0.0016213	4.9325	0.785	0.0022633	0.08188
0.08	5e-05	16	22.482	-0.004308	5.0182	0.8626	0.0023354	0.082431
0.08	5e-05	16	24.652	-0.0028358	5.7501	1.5155	0.0024392	0.076776
0.08	5e-05	16	25.689	0.027954	5.3914	2.125	0.0022717	0.084782
0.08	5e-05	16	26.607	0.0091546	5.9671	0.88816	0.0022442	0.094752
0.08	5e-05	16	26.998	-0.0049777	6.4171	0.99515	0.0023818	0.092929
0.08	5e-05	16	27.53	0.020553	6.67	2.3115	0.0022589	0.089401
0.08	5e-05	16	27.687	0.0055054	6.5281	1.6049	0.0020799	0.1069
0.08	5e-05	16	28.024	-0.0015496	6.6137	1.1791	0.002327	0.089944
0.08	5e-05	16	28.566	0.015545	6.6105	1.421	0.0022619	0.099035
0.08	5e-05	16	30.942	-0.0091447	7.9954	1.4226	0.0022898	0.10248
0.08	5e-05	16	32.333	0.0047485	8.0863	0.97947	0.0024003	0.098513
0.08	5e-05	16	33.215	-0.014654	6.7135	1.5515	0.0021345	0.11845
0.08	5e-05	16	33.233	0.0029431	8.0148	2.0355	0.002302	0.10502
0.08	5e-05	16	33.574	-0.0073515	7.7682	1.6521	0.0021533	0.11988
0.08	5e-05	16	38.442	0.019748	7.5914	2.0812	0.0021527	0.13563
0.08	5e-05	32	22.305	0.0044451	3.635	0.59833	0.0012746	0.057438
0.08	5e-05	32	22.357	0.00030701	3.5772	0.908	0.0012821	0.052066
0.08	5e-05	32	23.425	-0.0032314	3.6766	0.94361	0.0012934	0.052569
0.08	5e-05	32	23.678	-0.0032006	3.6972	1.0504	0.0013081	0.054221
0.08	5e-05	32	23.836	-0.020271	3.2627	1.2163	0.0011968	0.05821
0.08	5e-05	32	24.023	-0.0016426	3.7075	1.2938	0.0011869	0.06133
0.08	5e-05	32	27.889	-0.0050061	4.4952	1.1248	0.001315	0.060352
0.08	5e-05	32	28.079	0.026847	4.1241	1.7767	0.0012304	0.06697
0.08	5e-05	32	28.193	-0.0007043	4.2019	0.81221	0.0011506	0.074494
0.08	5e-05	32	31.803	2.9316e-05	4.9109	0.72477	0.0011811	0.077865
0.08	5e-05	32	33.416	0.022308	5.7635	1.611	0.0013941	0.068857
0.08	5e-05	32	35.128	-0.0062028	6.0403	1.6765	0.001228	0.078093
0.08	5e-05	32	35.392	-0.010122	5.8127	1.2048	0.001117	0.087079
0.08	5e-05	32	37.909	-0.024898	5.7804	1.8141	0.0011797	0.086049
0.08	5e-05	32	39.103	0.0052713	6.6356	1.1578	0.0011091	0.095225
0.08	5e-05	32	39.132	0.019495	5.9885	1.6803	0.0011384	0.089691
0.08	5e-05	32	39.234	-0.0027373	6.1478	1.0484	0.0012541	0.081186
0.08	5e-05	32	42.271	0.0075791	6.7966	1.7948	0.0011876	0.089256
0.08	5e-05	32	44.994	-0.0090006	7.3176	1.4094	0.0011101	0.10209
0.08	5e-05	32	46.56	0.0014701	7.2922	1.2912	0.0011658	0.099373

## Sheet: regressions_Fig_3
alpha	Pato_mut	pato_spp	slope	intercept	R2	p_value	sr_err
0.02	1e-05	2	-0.001001	0.007733	0.00072873	0.39356	0.0011728
0.02	1e-05	2	0	0	0	1	0
0.02	1e-05	2	0	0	0	1	0
0.02	1e-05	2	0	0	0	1	0
0.02	1e-05	2	0.00067688	-0.0021462	4.6346e-05	0.82967	0.0031457
0.02	1e-05	2	0.0019491	-0.0019411	0.00095894	0.3277	0.0019904
0.02	1e-05	2	0.0020494	-0.0061421	0.0021109	0.14634	0.0014097
0.02	1e-05	2	0.0057355	0.95663	0.020074	6.8023e-06	0.0012678
0.02	1e-05	2	0.0063882	0.95858	0.040463	1.3447e-10	0.00098423
0.02	1e-05	2	0.0077448	0.92864	0.046221	6.2409e-12	0.0011131
0.02	1e-05	2	0.012655	0.92331	0.075763	7.3463e-19	0.0013984
0.02	1e-05	2	0.014535	0.93786	0.019189	1.09e-05	0.0032876
0.02	1e-05	2	0.017015	0.92311	0.011415	0.00070983	0.0050099
0.02	1e-05	2	0.029372	0.7581	0.24115	7.0576e-62	0.0016485
0.02	1e-05	2	0.039431	0.91641	0.028105	9.5433e-08	0.0073362
0.02	1e-05	2	0.045616	1.4537	0.17223	5.9798e-43	0.003164
0.02	1e-05	2	0.049071	0.55273	0.081784	2.7031e-20	0.0052021
0.02	1e-05	2	0.050205	-0.29713	0.016847	3.8081e-05	0.012134
0.02	1e-05	2	0.062393	0.51189	0.032701	8.3261e-09	0.010736
0.02	1e-05	2	0.10776	0.052055	0.06822	4.4808e-17	0.0126
0.02	1e-05	4	0.0040084	-0.0039925	0.0020303	0.15429	0.0028117
0.02	1e-05	4	0.0066344	0.97039	0.013269	0.00026014	0.0018101
0.02	1e-05	4	0.007135	0.94929	0.017238	3.0889e-05	0.0017045
0.02	1e-05	4	0.0079026	0.96502	0.034013	4.1488e-09	0.0013324
0.02	1e-05	4	0.009049	0.91584	0.017956	2.1044e-05	0.0021173
0.02	1e-05	4	0.010589	0.90517	0.038349	4.1412e-10	0.0016777
0.02	1e-05	4	0.010765	0.95362	0.022312	2.0676e-06	0.0022546
0.02	1e-05	4	0.013068	0.8236	0.022541	1.8311e-06	0.0027227
0.02	1e-05	4	0.013129	0.94034	0.019001	1.2051e-05	0.0029847
0.02	1e-05	4	0.019853	1.7763	0.069277	2.5224e-17	0.0023023
0.02	1e-05	4	0.034948	1.7929	0.057982	1.138e-14	0.0044567
0.02	1e-05	4	0.037263	1.6036	0.1064	3.0293e-26	0.0034166
0.02	1e-05	4	0.053646	1.5084	0.10782	1.3623e-26	0.0048825
0.02	1e-05	4	0.055234	1.4928	0.18694	7.4138e-47	0.0036444
0.02	1e-05	4	0.084417	2.4543	0.13353	5.5436e-33	0.0068034
0.02	1e-05	4	0.087216	0.73398	0.075269	9.6206e-19	0.0096719
0.02	1e-05	4	0.089828	1.5434	0.12675	2.7869e-31	0.0074596
0.02	1e-05	4	0.18749	-1.2091	0.20714	2.4588e-52	0.011605
0.02	1e-05	4	0.19633	-1.4468	0.16369	1.0342e-40	0.01404
0.02	1e-05	4	0.24303	-1.8871	0.8502	0	0.0032275
0.02	1e-05	8	0.01417	1.8441	0.066127	1.3954e-16	0.0016848
0.02	1e-05	8	0.015712	0.87141	0.025627	3.5539e-07	0.0030652
0.02	1e-05	8	0.01736	2.8068	0.0032339	0.072111	0.0096424
0.02	1e-05	8	0.018926	1.8145	0.033403	5.7333e-09	0.0032211
0.02	1e-05	8	0.030404	1.6253	0.042143	5.4961e-11	0.004586
0.02	1e-05	8	0.031035	1.7886	0.019649	8.533e-06	0.0069358
0.02	1e-05	8	0.038581	2.6266	0.007717	0.005415	0.013842
0.02	1e-05	8	0.043205	2.3896	0.12336	1.9645e-30	0.003644
0.02	1e-05	8	0.089063	0.26711	0.041944	6.1106e-11	0.013467
0.02	1e-05	8	0.098046	0.8469	0.15832	2.5688e-39	0.0071523
0.02	1e-05	8	0.099103	1.0002	0.11307	6.9754e-28	0.0087818
0.02	1e-05	8	0.11366	1.0725	0.098051	3.2796e-24	0.010906
0.02	1e-05	8	0.28201	-2.5031	0.81188	0	0.004295
0.02	1e-05	8	0.28783	-1.1369	0.67821	3.3077e-248	0.0062728
0.02	1e-05	8	0.30112	-2.0543	0.64035	4.5729e-224	0.0071399
0.02	1e-05	8	0.31098	-2.7305	0.60172	6.3792e-202	0.0080048
0.02	1e-05	8	0.31225	-0.0055658	0.4158	9.7769e-119	0.01171
0.02	1e-05	8	0.32011	-1.4406	0.44828	3.6707e-131	0.011236
0.02	1e-05	8	0.33798	-2.043	0.57185	3.1868e-186	0.0092526
0.02	1e-05	8	0.42228	-2.0148	0.63814	9.7766e-223	0.010061
0.02	1e-05	16	0.079754	0.65505	0.031023	2.0286e-08	0.014102
0.02	1e-05	16	0.13425	1.9497	0.30699	1.2827e-81	0.0063816
0.02	1e-05	16	0.14369	0.73872	0.45616	2.7564e-134	0.0049637
0.02	1e-05	16	0.16595	1.4615	0.52892	1.7885e-165	0.004955
0.02	1e-05	16	0.18933	2.3474	0.52544	7.0909e-164	0.0056927
0.02	1e-05	16	0.19463	0.77387	0.31944	1.4674e-85	0.008988
0.02	1e-05	16	0.20871	1.5987	0.41112	5.3024e-117	0.0079029
0.02	1e-05	16	0.22542	0.77722	0.41939	4.4811e-120	0.0083915
0.02	1e-05	16	0.24664	-1.056	0.26102	1.1877e-67	0.01313
0.02	1e-05	16	0.25194	-1.7207	0.24222	3.4623e-62	0.014099
0.02	1e-05	16	0.26439	-0.066455	0.60073	2.2217e-201	0.0068195
0.02	1e-05	16	0.26556	-0.24247	0.62307	7.0502e-214	0.0065349
0.02	1e-05	16	0.26759	0.9655	0.39001	2.3748e-109	0.010588
0.02	1e-05	16	0.27213	1.6602	0.30652	1.7992e-81	0.012951
0.02	1e-05	16	0.27731	-1.3334	0.60746	4.4927e-205	0.0070527
0.02	1e-05	16	0.31314	-2.5511	0.47138	1.8791e-140	0.010492
0.02	1e-05	16	0.33838	-1.4095	0.53348	1.3708e-167	0.010011
0.02	1e-05	16	0.37796	-2.3953	0.57086	1.0143e-185	0.010368
0.02	1e-05	16	0.38496	-0.078363	0.76108	7.9473e-313	0.0068241
0.02	1e-05	16	0.40351	-0.72881	0.65004	5.4107e-230	0.0093673
0.02	1e-05	32	0.19669	2.123	0.3114	5.2326e-83	0.0092539
0.02	1e-05	32	0.20646	4.459	0.1534	4.7958e-38	0.015345
0.02	1e-05	32	0.21767	4.3232	0.26755	1.39e-69	0.011395
0.02	1e-05	32	0.25539	2.7036	0.25161	6.7271e-65	0.013935
0.02	1e-05	32	0.2623	0.6636	0.50667	1.8714e-155	0.008189
0.02	1e-05	32	0.27486	1.033	0.45497	8.2149e-134	0.009518
0.02	1e-05	32	0.28069	1.964	0.2376	7.3125e-61	0.015908
0.02	1e-05	32	0.28881	1.9208	0.49005	2.9291e-148	0.0093211
0.02	1e-05	32	0.31036	0.013254	0.34289	3.4974e-93	0.013593
0.02	1e-05	32	0.3194	-0.81316	0.63325	8.0606e-220	0.0076905
0.02	1e-05	32	0.3253	-2.1309	0.61454	5.088e-209	0.0081512
0.02	1e-05	32	0.33058	-1.3415	0.43045	2.9758e-124	0.012031
0.02	1e-05	32	0.35246	-0.61694	0.64058	3.3195e-224	0.0083529
0.02	1e-05	32	0.36126	0.87459	0.37844	2.8715e-105	0.014648
0.02	1e-05	32	0.37652	-1.2581	0.24768	9.2734e-64	0.020762
0.02	1e-05	32	0.37832	-0.0062327	0.59956	9.5822e-201	0.009782
0.02	1e-05	32	0.39317	-1.4922	0.73582	5.1478e-291	0.0074536
0.02	1e-05	32	0.4303	-1.8932	0.55454	1.2899e-177	0.012202
0.02	1e-05	32	0.47263	-1.8339	0.82277	0	0.0069403
0.02	1e-05	32	0.47641	-1.8222	0.79117	0	0.007744
0.02	1e-05	64	0.29599	7.4091	0.17931	8.0618e-45	0.020035
0.02	1e-05	64	0.31309	5.5068	0.24958	2.608e-64	0.017176
0.02	1e-05	64	0.38468	3.3701	0.36759	1.6538e-101	0.015964
0.02	1e-05	64	0.39657	0.8708	0.36315	5.4747e-100	0.016615
0.02	1e-05	64	0.41659	2.3336	0.25033	1.5771e-64	0.022809
0.02	1e-05	64	0.47809	1.4485	0.47281	4.8444e-141	0.015972
0.02	1e-05	64	0.4851	0.8658	0.49578	1.0309e-150	0.015478
0.02	1e-05	64	0.57053	1.6197	0.42718	5.2252e-123	0.020903
0.02	1e-05	64	0.60429	-0.76165	0.43688	1.0154e-126	0.021706
0.02	1e-05	64	0.60827	-1.8914	0.7326	2.1603e-288	0.011627
0.02	5e-05	2	-0.0037682	0.060465	0.0011137	0.29151	0.0035705
0.02	5e-05	2	-0.002012	0.051912	0.00064603	0.42181	0.0025036
0.02	5e-05	2	-0.0020065	0.037686	9.5781e-05	0.75712	0.0064863
0.02	5e-05	2	0	0	0	1	0
0.02	5e-05	2	0	0	0	1	0
0.02	5e-05	2	0.00037003	0.0074006	7.4678e-07	0.97822	0.013547
0.02	5e-05	2	0.001	9.9747e-18	2.002e-06	0.96434	0.022361
0.02	5e-05	2	0.0014111	0.0023518	4.2631e-06	0.94798	0.021623
0.02	5e-05	2	0.0020856	-0.017011	0.00048973	0.48432	0.002981
0.02	5e-05	2	0.0029995	0.0041732	0.00018601	0.66648	0.0069574
0.02	5e-05	2	0.003023	-0.021719	0.00073907	0.39023	0.0035168
0.02	5e-05	2	0.0039458	-0.0078448	0.0019986	0.15755	0.0027897
0.02	5e-05	2	0.0068011	-0.021276	0.002174	0.14044	0.0046099
0.02	5e-05	2	0.01837	0.60917	0.013094	0.00028585	0.0050458
0.02	5e-05	2	0.022798	0.80271	0.028659	7.1122e-08	0.0041993
0.02	5e-05	2	0.030847	0.59462	0.071976	5.8063e-18	0.0035044
0.02	5e-05	2	0.042592	0.23428	0.1403	1.0748e-34	0.0033356
0.02	5e-05	2	0.053705	0.40963	0.06443	3.499e-16	0.0064748
0.02	5e-05	2	0.25726	-5.4223	0.24634	2.2603e-63	0.014237
0.02	5e-05	2	0.68151	-10.03	0.32499	2.4333e-87	0.031075
0.02	5e-05	4	-0.014564	0.63245	0.008713	0.0031163	0.0049149
0.02	5e-05	4	9.9559e-05	0.030357	1.0981e-06	0.97358	0.003006
0.02	5e-05	4	0.0003476	0.010409	1.5832e-05	0.89994	0.0027639
0.02	5e-05	4	0.0018308	0.012322	0.0008709	0.35096	0.001962
0.02	5e-05	4	0.0034616	0.89369	0.0012581	0.26222	0.0030858
0.02	5e-05	4	0.0039914	-0.041701	0.0047872	0.028601	0.0018208
0.02	5e-05	4	0.0041354	-0.047594	0.0078945	0.0049056	0.0014667
0.02	5e-05	4	0.0057294	0.90194	0.0023472	0.12557	0.0037372
0.02	5e-05	4	0.0058943	-0.091147	0.0035095	0.060983	0.0031424
0.02	5e-05	4	0.0061788	0.19435	0.0019442	0.16333	0.0044293
0.02	5e-05	4	0.0070318	0.087753	0.0011438	0.28507	0.0065744
0.02	5e-05	4	0.024873	0.64243	0.011269	0.00076836	0.0073713
0.02	5e-05	4	0.0314	0.37817	0.053315	1.3994e-13	0.0041863
0.02	5e-05	4	0.035818	0.42914	0.020582	5.1913e-06	0.0078174
0.02	5e-05	4	0.036806	0.55777	0.037471	6.6048e-10	0.0059019
0.02	5e-05	4	0.037878	0.49849	0.040039	1.6851e-10	0.005868
0.02	5e-05	4	0.040147	0.67203	0.003998	0.0455	0.020048
0.02	5e-05	4	0.050568	0.082122	0.048041	2.3601e-12	0.007122
0.02	5e-05	4	0.058444	0.22777	0.019446	9.5053e-06	0.01313
0.02	5e-05	4	0.10436	-0.73389	0.098579	2.4408e-24	0.0099845
0.02	5e-05	8	-0.0053709	1.2221	0.0001039	0.74737	0.01667
0.02	5e-05	8	-0.0021236	0.14783	0.00011506	0.73464	0.0062635
0.02	5e-05	8	0.0025543	0.7039	0.00021667	0.64182	0.0054897
0.02	5e-05	8	0.029365	0.5313	0.011432	0.00070329	0.0086395
0.02	5e-05	8	0.049513	1.2023	0.039103	2.7727e-10	0.0077654
0.02	5e-05	8	0.051077	-0.99158	0.054923	5.8987e-14	0.0067034
0.02	5e-05	8	0.051853	0.086085	0.034275	3.6098e-09	0.0087082
0.02	5e-05	8	0.094964	-0.8508	0.037268	7.3576e-10	0.015271
0.02	5e-05	8	0.10067	0.11258	0.10883	7.6653e-27	0.0091144
0.02	5e-05	8	0.11222	-2.2678	0.17755	2.3534e-44	0.0076413
0.02	5e-05	8	0.1206	-0.30915	0.21128	1.7781e-53	0.0073722
0.02	5e-05	8	0.12241	-1.2298	0.35895	1.463e-98	0.0051754
0.02	5e-05	8	0.13265	-0.47568	0.030182	3.1692e-08	0.023789
0.02	5e-05	8	0.14187	-2.3555	0.24745	1.08e-63	0.0078274
0.02	5e-05	8	0.14461	-1.2817	0.2882	8.4174e-76	0.0071903
0.02	5e-05	8	0.14638	-1.0614	0.57198	2.7521e-186	0.0040062
0.02	5e-05	8	0.15112	-2.0482	0.36585	6.5394e-101	0.0062947
0.02	5e-05	8	0.19312	-3.1463	0.58225	1.4641e-191	0.0051754
0.02	5e-05	8	0.23768	-1.9465	0.66316	2.7616e-238	0.0053594
0.02	5e-05	8	0.30593	-2.8254	0.14025	1.1091e-34	0.023965
0.02	5e-05	16	0.032577	1.576	0.012864	0.00032364	0.0090287
0.02	5e-05	16	0.038447	1.1941	0.057053	1.8772e-14	0.0049452
0.02	5e-05	16	0.062595	1.6123	0.078514	1.6287e-19	0.0067846
0.02	5e-05	16	0.068137	0.38287	0.10128	5.389e-25	0.0064218
0.02	5e-05	16	0.071881	-0.74476	0.031634	1.4667e-08	0.012583
0.02	5e-05	16	0.08879	-0.61653	0.33139	2.0645e-89	0.0039902
0.02	5e-05	16	0.092381	1.52	0.067962	5.1541e-17	0.010824
0.02	5e-05	16	0.09319	-0.49078	0.11935	1.9466e-29	0.0080089
0.02	5e-05	16	0.10319	-0.016158	0.39504	3.7681e-111	0.0040401
0.02	5e-05	16	0.10613	-0.46119	0.13488	2.5349e-33	0.0085037
0.02	5e-05	16	0.12989	0.62294	0.31076	8.3249e-83	0.0061203
0.02	5e-05	16	0.13419	-1.5426	0.093011	5.4447e-23	0.013258
0.02	5e-05	16	0.1485	-0.0023685	0.12997	4.3633e-32	0.012156
0.02	5e-05	16	0.16354	-1.4319	0.26137	9.346e-68	0.0086982
0.02	5e-05	16	0.16602	-1.9947	0.29787	8.9206e-79	0.0080644
0.02	5e-05	16	0.18861	-2.1211	0.27294	3.45e-71	0.0097394
0.02	5e-05	16	0.24893	-1.499	0.2485	5.3645e-64	0.013696
0.02	5e-05	16	0.26483	-2.9173	0.62941	1.4692e-217	0.0064294
0.02	5e-05	16	0.30885	-4.3846	0.24182	4.5263e-62	0.017302
0.02	5e-05	16	0.40754	-2.4858	0.19613	2.4826e-49	0.026105
0.02	5e-05	32	0.083411	2.2586	0.027128	1.6026e-07	0.015804
0.02	5e-05	32	0.1137	0.90457	0.19558	3.4903e-49	0.0072956
0.02	5e-05	32	0.13677	0.56292	0.092363	7.8017e-23	0.013564
0.02	5e-05	32	0.15061	0.22331	0.36008	6.0745e-99	0.0063524
0.02	5e-05	32	0.15134	-0.4745	0.15794	3.2238e-39	0.011055
0.02	5e-05	32	0.15378	0.61111	0.1429	2.352e-35	0.011916
0.02	5e-05	32	0.17917	0.21874	0.28738	1.4887e-75	0.0089264
0.02	5e-05	32	0.18671	1.0248	0.17199	6.9383e-43	0.012961
0.02	5e-05	32	0.2103	-0.028946	0.25255	3.5877e-65	0.011447
0.02	5e-05	32	0.22789	-2.4894	0.13504	2.305e-33	0.018248
0.02	5e-05	32	0.26493	-5.0406	0.49669	4.1578e-151	0.0084376
0.02	5e-05	32	0.30741	-2.1801	0.45751	7.9488e-135	0.010591
0.02	5e-05	64	0.11469	4.5461	0.063491	5.8174e-16	0.013936
0.02	5e-05	64	0.13686	3.4193	0.15437	2.6977e-38	0.010134
0.02	5e-05	64	0.13998	3.7292	0.12827	1.1635e-31	0.011545
0.02	5e-05	64	0.17442	4.3831	0.18779	4.3828e-47	0.011477
0.02	5e-05	64	0.18843	2.6038	0.13378	4.809e-33	0.01517
0.02	5e-05	64	0.2299	2.8671	0.25173	6.1992e-65	0.012541
0.02	5e-05	64	0.23568	1.7541	0.46562	4.264e-138	0.0079882
0.02	5e-05	64	0.24084	0.88892	0.28073	1.5676e-73	0.012197
0.02	5e-05	64	0.25997	1.5165	0.1717	8.265e-43	0.018066
0.02	5e-05	64	0.31464	-0.17653	0.46597	3.054e-138	0.010657
0.08	1e-05	2	-0.0031987	0.0064142	0.0012199	0.26959	0.0028957
0.08	1e-05	2	0	0	0	1	0
0.08	1e-05	2	0	0	0	1	0
0.08	1e-05	2	0	0	0	1	0
0.08	1e-05	2	0	0	0	1	0
0.08	1e-05	2	0	0	0	1	0
0.08	1e-05	2	0	0	0	1	0
0.08	1e-05	2	0.001	1.0842e-17	2.002e-06	0.96434	0.022361
0.08	1e-05	2	0.0026633	-0.0059852	0.0036727	0.055269	0.0013879
0.08	1e-05	2	0.0034951	-0.020649	0.0018228	0.17711	0.0025877
0.08	1e-05	2	0.005558	0.97771	0.021309	3.5247e-06	0.0011917
0.08	1e-05	2	0.011829	0.95386	0.020521	5.3635e-06	0.0025857
0.08	1e-05	2	0.015625	-0.10838	0.015641	7.2648e-05	0.0039218
0.08	1e-05	2	0.021986	0.91509	0.050034	8.1225e-13	0.0030309
0.08	1e-05	2	0.026376	0.91411	0.012378	0.00042111	0.0074542
0.08	1e-05	2	0.02692	0.97106	0.02797	1.0252e-07	0.005021
0.08	1e-05	2	0.03961	0.77278	0.026342	2.4326e-07	0.0076191
0.08	1e-05	2	0.09029	1.374	0.31231	2.6963e-83	0.0042389
0.08	1e-05	2	0.20096	0.79744	0.20176	7.2837e-51	0.012647
0.08	1e-05	2	0.23471	0.057855	0.23495	4.1558e-60	0.0134
0.08	1e-05	4	-0.0018114	0.011142	0.00029646	0.58637	0.003328
0.08	1e-05	4	0	0	0	1	0
0.08	1e-05	4	0	0	0	1	0
0.08	1e-05	4	0	0	0	1	0
0.08	1e-05	4	0.0016667	-9.541e-18	5.0201e-06	0.94356	0.023535
0.08	1e-05	4	0.0070437	-0.028894	0.0045318	0.033203	0.0033029
0.08	1e-05	4	0.022976	0.97392	0.012615	0.00037038	0.0064312
0.08	1e-05	4	0.030799	0.84162	0.15754	4.1118e-39	0.0022534
0.08	1e-05	4	0.041722	0.81809	0.042576	4.3632e-11	0.0062596
0.08	1e-05	4	0.066616	0.65961	0.054916	5.9215e-14	0.0087434
0.08	1e-05	4	0.072844	1.5932	0.043215	3.1044e-11	0.010844
0.08	1e-05	4	0.12858	0.61541	0.12308	2.3076e-30	0.010859
0.08	1e-05	4	0.22796	0.092115	0.22799	3.8736e-58	0.013272
0.08	1e-05	4	0.34466	-1.049	0.36048	4.4374e-99	0.014524
0.08	1e-05	4	0.40079	-1.5543	0.30435	8.566e-81	0.019171
0.08	1e-05	4	0.66755	-1.6451	0.82064	0	0.0098739
0.08	1e-05	4	0.71003	-3.2142	0.3912	8.9066e-110	0.028024
0.08	1e-05	4	0.93094	-1.8012	0.85117	0	0.012316
0.08	1e-05	4	0.96169	-0.91092	0.96989	0	0.0053608
0.08	1e-05	4	0.97759	-2.9086	0.97918	0	0.0045104
0.08	1e-05	8	0.0053539	0.98588	0.013138	0.0002791	0.0014681
0.08	1e-05	8	0.0053735	0.99202	0.0069855	0.0081533	0.002027
0.08	1e-05	8	0.0058768	0.96877	0.03026	3.0417e-08	0.0010526
0.08	1e-05	8	0.012017	0.96407	0.019662	8.4725e-06	0.0026846
0.08	1e-05	8	0.023797	0.95307	0.045976	7.1126e-12	0.0034297
0.08	1e-05	8	0.023944	0.90141	0.09769	4.0122e-24	0.0023023
0.08	1e-05	8	0.027385	0.93627	0.0205	5.4212e-06	0.005989
0.08	1e-05	8	0.043954	0.77888	0.22034	5.4287e-56	0.0026159
0.08	1e-05	8	0.049618	1.826	0.039394	2.3755e-10	0.007752
0.08	1e-05	8	0.054952	0.89285	0.037233	7.4973e-10	0.008841
0.08	1e-05	8	0.087327	1.733	0.079432	9.8442e-20	0.0094058
0.08	1e-05	8	0.11572	0.54945	0.06878	3.3056e-17	0.013471
0.08	1e-05	8	0.12444	1.4806	0.062801	8.4498e-16	0.015209
0.08	1e-05	8	0.1569	0.68159	0.16001	9.3977e-40	0.011374
0.08	1e-05	8	0.27957	1.8702	0.20192	6.6036e-51	0.017585
0.08	1e-05	8	0.28129	1.2836	0.31533	2.9757e-84	0.013114
0.08	1e-05	8	0.32038	-0.27875	0.37524	3.7272e-104	0.013079
0.08	1e-05	8	0.57549	-0.29635	0.6547	6.634e-233	0.013223
0.08	1e-05	8	0.7316	-1.8149	0.64782	1.2654e-228	0.017066
0.08	1e-05	8	0.97074	-5.4194	0.53205	6.3771e-167	0.028804
0.08	1e-05	16	-0.00038076	0.0044318	3.8788e-05	0.84398	0.0019342
0.08	1e-05	16	0.015057	0.9336	0.037643	6.0284e-10	0.0024087
0.08	1e-05	16	0.052872	1.8265	0.059836	4.1899e-15	0.0066308
0.08	1e-05	16	0.057621	0.86777	0.02267	1.7095e-06	0.01197
0.08	1e-05	16	0.11204	-0.55185	0.024311	7.1503e-07	0.022456
0.08	1e-05	16	0.11341	1.769	0.061816	1.4392e-15	0.013979
0.08	1e-05	16	0.21831	0.34184	0.12399	1.3627e-30	0.018359
0.08	1e-05	16	0.23199	1.3696	0.22542	2.048e-57	0.013606
0.08	1e-05	16	0.2846	0.45041	0.36877	6.4753e-102	0.01178
0.08	1e-05	16	0.28667	-0.52093	0.51985	2.4758e-161	0.0087168
0.08	1e-05	16	0.32212	0.60856	0.21412	2.9155e-54	0.019524
0.08	1e-05	16	0.40838	0.46188	0.52897	1.6968e-165	0.012193
0.08	1e-05	16	0.45065	1.1624	0.41766	1.981e-119	0.016836
0.08	1e-05	16	0.45715	0.0031273	0.61396	1.0685e-208	0.011469
0.08	1e-05	16	0.50317	-0.50633	0.52631	2.8196e-164	0.015103
0.08	1e-05	16	0.52947	0.058379	0.62746	2.0244e-216	0.012908
0.08	1e-05	16	0.66234	0.027987	0.29359	1.8609e-77	0.032505
0.08	1e-05	16	0.83436	-1.0005	0.83978	0	0.01153
0.08	1e-05	16	0.9251	-0.74556	0.95893	0	0.0060576
0.08	1e-05	16	0.99172	0.0082588	0.98714	0	0.0035809
0.08	1e-05	32	0.30492	2.148	0.3015	6.6494e-80	0.014684
0.08	1e-05	32	0.36416	-0.097109	0.16784	8.5395e-42	0.025655
0.08	1e-05	32	0.37484	0.26682	0.47708	8.3133e-143	0.012416
0.08	1e-05	32	0.3879	0.7354	0.41415	3.9893e-118	0.014596
0.08	1e-05	32	0.41427	0.63283	0.40889	3.5097e-116	0.015759
0.08	1e-05	32	0.42933	1.1756	0.57524	5.9897e-188	0.011672
0.08	1e-05	32	0.49307	-0.52222	0.51581	1.6294e-159	0.015114
0.08	1e-05	32	0.5088	0.32879	0.51658	7.3463e-160	0.015572
0.08	1e-05	32	0.54738	0.72171	0.54382	1.8647e-172	0.015861
0.08	1e-05	32	0.56803	-1.3349	0.48475	5.1449e-146	0.018529
0.08	1e-05	32	0.58626	0.73351	0.53296	2.3965e-167	0.017363
0.08	1e-05	32	0.64892	0.086732	0.5573	5.7369e-179	0.018298
0.08	1e-05	32	0.72553	-1.1844	0.67804	4.2844e-248	0.015818
0.08	1e-05	32	0.73692	0.9341	0.31532	3.0075e-84	0.034356
0.08	1e-05	32	0.80316	-0.91575	0.7923	0	0.013011
0.08	1e-05	32	0.82866	0.17402	0.62204	2.7414e-213	0.020436
0.08	1e-05	32	0.8421	0.19376	0.42496	3.598e-122	0.030993
0.08	1e-05	32	0.87512	-0.96634	0.91666	0	0.0083486
0.08	1e-05	32	0.96344	-1.7977	0.95527	0	0.0065957
0.08	1e-05	32	1.0054	-3.1218	0.63939	1.729e-223	0.023888
0.08	1e-05	64	0.47554	1.4758	0.32547	1.7019e-87	0.021659
0.08	1e-05	64	0.65654	0.91818	0.14195	4.0936e-35	0.051069
0.08	1e-05	64	0.69616	0.85129	0.56376	3.7015e-182	0.019375
0.08	1e-05	64	0.6988	1.5721	0.18908	1.974e-47	0.045786
0.08	1e-05	64	0.73067	-0.94013	0.60128	1.116e-201	0.018825
0.08	1e-05	64	0.74567	0.10341	0.59753	1.2038e-199	0.019362
0.08	1e-05	64	0.78424	1.5798	0.2932	2.4537e-77	0.038524
0.08	1e-05	64	0.84679	-0.93142	0.66948	2.1404e-242	0.018825
0.08	1e-05	64	0.9093	-1.7116	0.63689	5.5106e-222	0.021723
0.08	1e-05	64	0.91282	-1.4981	0.53611	8.1425e-169	0.026865
0.08	1e-05	64	0.91859	-0.42872	0.40705	1.6512e-115	0.035077
0.08	1e-05	64	0.93517	-1.2347	0.56119	7.0257e-181	0.026164
0.08	1e-05	64	0.94696	-0.798	0.54917	5.1366e-175	0.027146
0.08	1e-05	64	0.96226	-1.8408	0.24216	3.6221e-62	0.053858
0.08	1e-05	64	1.0508	-2.4858	0.37609	1.8977e-104	0.042819
0.08	1e-05	64	1.1652	0.12458	0.3007	1.1805e-79	0.05622
0.08	1e-05	64	1.1882	-3.7612	0.1961	2.5242e-49	0.076113
0.08	1e-05	64	1.208	-3.9122	0.49912	3.7121e-152	0.038286
0.08	1e-05	64	1.3823	-3.6042	0.47734	6.4825e-143	0.045762
0.08	1e-05	64	1.4339	-3.9463	0.33918	5.8408e-92	0.063321
0.08	5e-05	2	-0.039559	1.1387	0.0041638	0.041238	0.019356
0.08	5e-05	2	0.00030823	0.0054332	4.0739e-06	0.94915	0.0048316
0.08	5e-05	2	0.00062946	-0.0036561	6.139e-05	0.80445	0.0025417
0.08	5e-05	2	0.001	2.6021e-18	1e-06	0.97479	0.031639
0.08	5e-05	2	0.001	8.6736e-19	1e-06	0.97479	0.031639
0.08	5e-05	2	0.001839	-0.00062605	0.00026219	0.60887	0.0035929
0.08	5e-05	2	0.0033203	-0.022083	0.00070141	0.40258	0.0039652
0.08	5e-05	2	0.0037433	-0.02668	0.00077057	0.38031	0.0042648
0.08	5e-05	2	0.004	1.7347e-17	4.012e-06	0.94953	0.063182
0.08	5e-05	2	0.0040774	-0.008108	0.0021305	0.14448	0.0027919
0.08	5e-05	2	0.0065665	-0.017013	0.00065214	0.41962	0.0081327
0.08	5e-05	2	0.0086178	-0.045177	0.0017442	0.18675	0.0065229
0.08	5e-05	2	0.0091457	-0.031662	0.00064909	0.42071	0.011354
0.08	5e-05	2	0.011355	-0.04301	0.0043897	0.036091	0.0054105
0.08	5e-05	2	0.021061	0.68135	0.011508	0.00067493	0.0061756
0.08	5e-05	2	0.035561	-0.33142	0.026189	2.6384e-07	0.0068607
0.08	5e-05	2	0.10065	-2.1404	0.084014	7.9213e-21	0.010515
0.08	5e-05	2	0.13052	-0.42539	0.16574	3.0218e-41	0.0092648
0.08	5e-05	2	0.15921	-1.5991	0.2042	1.5707e-51	0.009944
0.08	5e-05	2	0.55321	-8.5491	0.5528	9.0112e-177	0.015742
0.08	5e-05	4	-0.00457	1.0063	0.0015007	0.22074	0.0037296
0.08	5e-05	4	-0.0019168	0.03435	0.0002408	0.62387	0.0039075
0.08	5e-05	4	0.0017377	0.011978	6.6606e-05	0.79649	0.0067363
0.08	5e-05	4	0.0033064	-0.002936	0.001417	0.23408	0.002777
0.08	5e-05	4	0.0038334	0.0025297	0.00074658	0.38783	0.0044371
0.08	5e-05	4	0.0059515	-0.031434	0.00075743	0.3844	0.0068392
0.08	5e-05	4	0.006949	-0.087813	0.0023995	0.12143	0.0044829
0.08	5e-05	4	0.0078298	-0.09052	0.0033926	0.065462	0.0042458
0.08	5e-05	4	0.0084533	-0.0013379	0.0014851	0.22315	0.0069349
0.08	5e-05	4	0.016774	-0.19186	0.0095895	0.0019233	0.0053933
0.08	5e-05	4	0.021007	0.91208	0.087011	1.5147e-21	0.0021529
0.08	5e-05	4	0.02615	0.71692	0.0061421	0.013128	0.010524
0.08	5e-05	4	0.040944	0.58245	0.1079	1.2999e-26	0.0037248
0.08	5e-05	4	0.052129	0.69669	0.021707	2.8529e-06	0.011072
0.08	5e-05	4	0.06768	0.74441	0.027712	1.1757e-07	0.012684
0.08	5e-05	4	0.080462	-0.019153	0.045798	7.8233e-12	0.01162
0.08	5e-05	4	0.089946	0.47074	0.045667	8.3902e-12	0.013009
0.08	5e-05	4	0.093024	-0.19061	0.07711	3.5136e-19	0.010182
0.08	5e-05	4	0.14104	-0.37067	0.629	2.5236e-217	0.0034269
0.08	5e-05	4	0.1576	-2.3832	0.13481	2.6432e-33	0.012632
0.08	5e-05	8	0.0031958	0.015163	0.00010043	0.75148	0.010089
0.08	5e-05	8	0.0075099	-0.08262	0.0029955	0.083496	0.0043347
0.08	5e-05	8	0.0092248	-0.013135	0.0043695	0.036524	0.0044056
0.08	5e-05	8	0.012131	-0.092668	0.0041099	0.042575	0.0059746
0.08	5e-05	8	0.023708	0.73308	0.010171	0.0013982	0.0073996
0.08	5e-05	8	0.029612	0.89188	0.010264	0.0013291	0.0092001
0.08	5e-05	8	0.030931	-0.2709	0.025147	4.587e-07	0.0060931
0.08	5e-05	8	0.052134	-0.035797	0.011536	0.00066477	0.015269
0.08	5e-05	8	0.067741	-0.33463	0.016829	3.8441e-05	0.016381
0.08	5e-05	8	0.068458	-0.21957	0.057701	1.3238e-14	0.0087528
0.08	5e-05	8	0.083784	0.66488	0.05093	5.0276e-13	0.011443
0.08	5e-05	8	0.08514	-0.19607	0.046084	6.7158e-12	0.012256
0.08	5e-05	8	0.16533	-0.91584	0.11483	2.5569e-28	0.014523
0.08	5e-05	8	0.17008	-0.87725	0.096563	7.5276e-24	0.016459
0.08	5e-05	8	0.18387	-1.1529	0.11872	2.7901e-29	0.015849
0.08	5e-05	8	0.18558	-1.556	0.16317	1.4182e-40	0.013297
0.08	5e-05	8	0.20072	-2.1087	0.10505	6.4788e-26	0.018536
0.08	5e-05	8	0.4374	-2.2997	0.34864	4.3103e-95	0.018916
0.08	5e-05	8	0.43825	-2.9177	0.77675	0	0.0074335
0.08	5e-05	8	0.47297	-3.7561	0.36558	8.0977e-101	0.019713
0.08	5e-05	16	0.0086196	-0.031253	0.0077533	0.0053066	0.0030851
0.08	5e-05	16	0.012558	-0.0056048	0.0030104	0.082731	0.0072305
0.08	5e-05	16	0.023287	0.90867	0.0085524	0.0034057	0.0079329
0.08	5e-05	16	0.030981	-0.11846	0.0082755	0.0039701	0.01073
0.08	5e-05	16	0.056049	0.74936	0.02085	4.5002e-06	0.012152
0.08	5e-05	16	0.060359	0.75237	0.066173	1.361e-16	0.0071738
0.08	5e-05	16	0.072444	1.4528	0.025663	3.4877e-07	0.014123
0.08	5e-05	16	0.089332	0.51284	0.037303	7.2209e-10	0.014358
0.08	5e-05	16	0.13151	0.3345	0.026994	1.7205e-07	0.02498
0.08	5e-05	16	0.18292	0.097864	0.17479	1.2644e-43	0.012575
0.08	5e-05	16	0.20067	-0.35226	0.1589	1.8265e-39	0.014607
0.08	5e-05	16	0.24332	0.83715	0.21122	1.8465e-53	0.014876
0.08	5e-05	16	0.25887	-1.5886	0.2805	1.8329e-73	0.013117
0.08	5e-05	16	0.2892	-3.1207	0.19796	7.8813e-50	0.018417
0.08	5e-05	16	0.32927	-1.3029	0.16599	2.598e-41	0.023351
0.08	5e-05	16	0.32963	-1.3095	0.52806	4.4364e-165	0.0098593
0.08	5e-05	16	0.49193	-1.8766	0.59069	5.4655e-196	0.012956
0.08	5e-05	16	0.50652	-4.2701	0.52583	4.6945e-164	0.015218
0.08	5e-05	16	0.52472	-1.6531	0.45049	4.9323e-132	0.018335
0.08	5e-05	16	0.67702	-6.1577	0.32032	7.668e-86	0.031202
0.08	5e-05	32	0.032452	0.96884	0.0084712	0.0035621	0.011108
0.08	5e-05	32	0.04431	0.84865	0.0049737	0.025662	0.019829
0.08	5e-05	32	0.047282	1.7456	0.022773	1.6188e-06	0.0097996
0.08	5e-05	32	0.12046	0.15929	0.008835	0.0029134	0.040366
0.08	5e-05	32	0.13021	1.6093	0.026991	1.7231e-07	0.024735
0.08	5e-05	32	0.1806	0.41304	0.3044	8.2603e-81	0.0086376
0.08	5e-05	32	0.19285	-1.04	0.065093	2.4445e-16	0.023124
0.08	5e-05	32	0.24296	1.5878	0.18117	2.5789e-45	0.016342
0.08	5e-05	32	0.2518	-0.041976	0.58486	6.4244e-193	0.006712
0.08	5e-05	32	0.26938	1.2585	0.31959	1.3118e-85	0.012436
0.08	5e-05	32	0.34488	-0.95205	0.51765	2.4131e-160	0.010533
0.08	5e-05	32	0.37029	-1.8313	0.38561	8.6471e-108	0.014788
0.08	5e-05	32	0.37911	-0.34292	0.30046	1.3981e-79	0.018302
0.08	5e-05	32	0.38869	-2.2401	0.28733	1.5487e-75	0.019367
0.08	5e-05	32	0.43381	-3.185	0.37115	9.756e-103	0.017865
0.08	5e-05	32	0.48499	-1.671	0.29299	2.8473e-77	0.023836
0.08	5e-05	32	0.48989	-2.9478	0.093452	4.2591e-23	0.048274
0.08	5e-05	32	0.73082	-1.4233	0.61329	2.5407e-208	0.01836
0.08	5e-05	32	0.80819	-5.3601	0.74977	8.5378e-303	0.014772
0.08	5e-05	32	1.5268	-11.441	0.57024	2.0783e-185	0.041935
0.08	5e-05	64	-0.01353	1.6294	0.00086381	0.35293	0.014559
0.08	5e-05	64	0.19894	0.48818	0.038055	4.8411e-10	0.031645
0.08	5e-05	64	0.23696	1.4905	0.054359	7.9872e-14	0.031269
0.08	5e-05	64	0.29107	1.6223	0.071792	6.4176e-18	0.033113
0.08	5e-05	64	0.38051	0.15334	0.55385	2.7761e-177	0.010805
0.08	5e-05	64	0.40931	0.15581	0.21431	2.5816e-54	0.024795
0.08	5e-05	64	0.41944	1.2375	0.067854	5.4681e-17	0.049186
0.08	5e-05	64	0.54146	-1.5381	0.22644	1.064e-57	0.031663
0.08	5e-05	64	0.57379	-0.44052	0.22174	2.2045e-56	0.03401
0.08	5e-05	64	0.62188	-0.50626	0.4621	1.1344e-136	0.021228
0.08	5e-05	64	0.69933	-1.2002	0.32081	5.3405e-86	0.032194
0.08	5e-05	64	0.71411	-0.55206	0.1113	1.8942e-27	0.063841
0.08	5e-05	64	0.72514	0.47442	0.3405	2.1605e-92	0.03193
0.08	5e-05	64	0.7295	-0.19397	0.23015	9.5202e-59	0.042212
0.08	5e-05	64	0.78754	-3.3753	0.41526	1.5488e-118	0.029567
0.08	5e-05	64	0.78837	-1.5488	0.34191	7.3747e-93	0.034605
0.08	5e-05	64	0.82736	-1.1905	0.42166	6.3268e-121	0.030657
0.08	5e-05	64	0.83154	-3.2458	0.30876	3.547e-82	0.039364
0.08	5e-05	64	0.88615	-2.8229	0.28938	3.6551e-76	0.043935
0.08	5e-05	64	1.036	-2.2509	0.47618	1.9757e-142	0.034379
